# Supplementary material for: Mapping OMIM Disease–Related Variations on Protein Domains Reveals an Association Among Variation Type, Pfam Models, and Disease Classes
Source: Front Mol Biosci. 2021 May 7;8:617016. doi: 10.3389/fmolb.2021.617016 (PMC8138129; doi:10.3389/fmolb.2021.617016)
Supplement: Supplementary file 1 [file Table_1.CSV]

PFamID	PFamName	PFamType	DiseaseProteins	DiseaseVariations	Polymorphisms	Score
PF00105	zf-C4	Domain	12	60	2	1.36
PF00250	Forkhead	Domain	10	88	4	1.34
PF00010	HLH	Domain	14	48	3	1.32
PF00104	Hormone_recep	Domain	18	195	20	1.27
PF00307	CH	Domain	11	48	6	1.25
PF00046	Homeodomain	Domain	42	163	21	1.24
PF07645	EGF_CA	Domain	17	301	46	1.22
PF00096	zf-C2H2	Domain	23	80	13	1.21
PF00029	Connexin	Family	10	319	53	1.20
PF00017	SH2	Domain	11	72	12	1.20
PF00520	Ion_trans	Family	48	1020	173	1.20
PF00004	AAA	Domain	10	70	12	1.20
PF00400	WD40	Repeat	19	52	9	1.20
PF02770	Acyl-CoA_dh_M	Domain	10	40	7	1.19
PF00169	PH	Domain	11	53	10	1.18
PF00005	ABC_tran	Domain	15	236	49	1.16
PF07686	V-set	Domain	12	84	18	1.16
PF00271	Helicase_C	Family	17	65	15	1.14
PF00176	SNF2_N	Family	10	63	15	1.13
PF00089	Trypsin	Domain	21	358	87	1.13
PF00008	EGF	Domain	11	118	32	1.10
PF00153	Mito_carr	Family	17	67	19	1.09
PF00167	FGF	Domain	10	14	4	1.09
PF00063	Myosin_head	Domain	12	180	59	1.06
PF00071	Ras	Domain	20	89	30	1.05
PF00019	TGF_beta	Domain	14	37	13	1.04
PF00001	7tm_1	Family	27	285	102	1.03
PF07690	MFS_1	Family	14	95	35	1.03
PF00106	adh_short	Domain	11	76	28	1.03
PF07714	PK_Tyr_Ser-Thr	Domain	46	464	175	1.02
PF01391	Collagen	Repeat	23	397	151	1.02
PF00038	Filament	Coiled-coil	30	408	158	1.01
PF00907	T-box	Domain	10	24	13	0.91
PF13855	LRR_8	Repeat	10	27	15	0.90
PF00067	p450	Domain	17	252	148	0.88
PF00069	Pkinase	Domain	44	158	105	0.84
PF00168	C2	Domain	12	51	34	0.84
PF00084	Sushi	Domain	11	65	46	0.82
PF02931	Neur_chan_LBD	Family	10	31	24	0.79
PF00028	Cadherin	Domain	12	75	80	0.68
PF02932	Neur_chan_memb	Family	16	58	64	0.67
PF07679	I-set	Domain	12	131	149	0.66
PF00041	fn3	Domain	18	77	162	0.45
PF00884	Sulfatase	Family	9	346	69	1.17
PF00664	ABC_membrane	Family	9	176	61	1.04
PF00092	VWA	Domain	9	62	75	0.63
PF00225	Kinesin	Domain	9	41	20	0.94
PF14670	FXa_inhibition	Domain	9	31	10	1.06
PF00079	Serpin	Domain	8	120	44	1.03
PF00122	E1-E2_ATPase	Family	8	83	23	1.10
PF00292	PAX	Domain	8	66	7	1.27
PF00057	Ldl_recept_a	Repeat	8	66	37	0.90
PF00822	PMP22_Claudin	Family	8	62	8	1.24
PF00505	HMG_box	Domain	8	59	2	1.36
PF01007	IRK	Domain	8	58	6	1.27
PF01344	Kelch_1	Repeat	8	48	11	1.14
PF00209	SNF	Family	8	43	51	0.64
PF00027	cNMP_binding	Domain	8	41	8	1.17
PF03953	Tubulin_C	Domain	8	25	10	1.00
PF00435	Spectrin	Domain	8	23	63	0.38
PF00059	Lectin_C	Domain	8	15	14	0.73
PF00022	Actin	Family	7	144	5	1.36
PF00083	Sugar_tr	Family	7	124	47	1.02
PF00441	Acyl-CoA_dh_1	Domain	7	74	12	1.21
PF01094	ANF_receptor	Family	7	62	32	0.93
PF02210	Laminin_G_2	Domain	7	62	34	0.91
PF00171	Aldedh	Family	7	58	30	0.92
PF00503	G-alpha	Domain	7	45	18	1.00
PF00571	CBS	Domain	7	43	5	1.26
PF00060	Lig_chan	Family	7	40	9	1.15
PF00412	LIM	Domain	7	38	5	1.24
PF02771	Acyl-CoA_dh_N	Domain	7	34	2	1.32
PF17655	IRK_C	Domain	7	33	16	0.94
PF00320	GATA	Domain	7	31	0	1.40
PF13927	Ig_3	Domain	7	21	17	0.78
PF00270	DEAD	Domain	7	19	6	1.07
PF00621	RhoGEF	Domain	7	17	10	0.88
PF00030	Crystall	Domain	7	17	18	0.68
PF00053	Laminin_EGF	Domain	7	17	23	0.60
PF13181	TPR_8	Repeat	7	15	4	1.11
PF12796	Ank_2	Repeat	7	12	11	0.73
PF00091	Tubulin	Domain	7	12	19	0.54
PF00702	Hydrolase	Domain	6	101	37	1.03
PF00149	Metallophos	Domain	6	83	12	1.23
PF00654	Voltage_CLC	Family	6	83	29	1.04
PF01576	Myosin_tail_1	Coiled-coil	6	83	107	0.61
PF00594	Gla	Domain	6	38	6	1.21
PF00689	Cation_ATPase_C	Family	6	30	3	1.28
PF00155	Aminotran_1_2	Domain	6	30	22	0.81
PF13499	EF-hand_7	Domain	6	27	2	1.31
PF00110	wnt	Family	6	26	15	0.89
PF00651	BTB	Domain	6	20	6	1.08
PF01064	Activin_recp	Domain	6	19	6	1.07
PF07885	Ion_trans_2	Family	6	12	1	1.29
PF00754	F5_F8_type_C	Domain	5	141	9	1.32
PF00151	Lipase	Domain	5	66	7	1.27
PF00058	Ldl_recept_b	Repeat	5	58	20	1.04
PF03372	Exo_endo_phos	Domain	5	52	15	1.09
PF00118	Cpn60_TCP1	Family	5	47	20	0.98
PF00962	A_deaminase	Domain	5	45	15	1.05
PF00003	7tm_3	Family	5	40	14	1.04
PF00995	Sec1	Family	5	27	34	0.62
PF06512	Na_trans_assoc	Family	5	25	38	0.56
PF03098	An_peroxidase	Domain	5	25	40	0.54
PF00531	Death	Domain	5	24	4	1.20
PF00055	Laminin_N	Family	5	23	13	0.90
PF00688	TGFb_propeptide	Family	5	23	30	0.61
PF00130	C1_1	Domain	5	19	1	1.33
PF00025	Arf	Domain	5	16	3	1.18
PF01410	COLFI	Family	5	15	35	0.42
PF00233	PDEase_I	Domain	5	13	5	1.01
PF00373	FERM_M	Domain	5	11	6	0.91
PF07707	BACK	Domain	5	10	0	1.40
PF00194	Carb_anhydrase	Domain	5	10	18	0.50
PF00009	GTP_EFTU	Domain	5	9	12	0.60
PF00023	Ank	Repeat	5	8	4	0.94
PF00431	CUB	Domain	5	7	34	0.24
PF00226	DnaJ	Domain	5	6	1	1.20
PF01055	Glyco_hydro_31	Family	4	96	22	1.14
PF12698	ABC2_membrane_3	Family	4	65	37	0.89
PF00229	TNF	Domain	4	63	6	1.28
PF02786	CPSase_L_D2	Domain	4	63	8	1.24
PF00007	Cys_knot	Domain	4	58	9	1.21
PF00916	Sulfate_transp	Family	4	57	28	0.94
PF14707	Sulfatase_C	Domain	4	51	20	1.01
PF00266	Aminotran_5	Domain	4	46	22	0.95
PF13589	HATPase_c_3	Domain	4	42	12	1.09
PF00782	DSPc	Domain	4	41	5	1.25
PF00362	Integrin_beta	Domain	4	41	10	1.13
PF00082	Peptidase_S8	Domain	4	33	15	0.96
PF00350	Dynamin_N	Domain	4	27	6	1.15
PF00100	Zona_pellucida	Family	4	26	17	0.85
PF01841	Transglut_core	Family	4	21	8	1.02
PF00011	HSP20	Family	4	20	2	1.28
PF00868	Transglut_N	Domain	4	20	16	0.78
PF00454	PI3_PI4_kinase	Family	4	19	8	0.99
PF00152	tRNA-synt_2	Domain	4	18	13	0.81
PF00020	TNFR_c6	Domain	4	17	2	1.26
PF01431	Peptidase_M13	Family	4	17	2	1.26
PF00856	SET	Family	4	15	5	1.05
PF00632	HECT	Domain	4	15	8	0.91
PF01477	PLAT	Domain	4	14	13	0.73
PF01590	GAF	Domain	4	13	15	0.65
PF01266	DAO	Domain	4	13	16	0.63
PF16208	Keratin_2_head	Family	4	13	24	0.49
PF00002	7tm_2	Family	4	12	9	0.80
PF02535	Zip	Family	4	12	11	0.73
PF00094	VWD	Family	4	12	12	0.70
PF08393	DHC_N2	Family	4	12	14	0.65
PF00211	Guanylate_cyc	Domain	4	10	5	0.94
PF00090	TSP_1	Domain	4	9	5	0.90
PF01392	Fz	Domain	4	9	9	0.70
PF03165	MH1	Domain	4	8	1	1.25
PF12777	MT	Domain	4	8	5	0.86
PF07992	Pyr_redox_2	Domain	4	8	7	0.75
PF06733	DEAD_2	Family	4	8	8	0.70
PF00133	tRNA-synt_1	Family	4	8	21	0.39
PF08515	TGF_beta_GS	Family	4	7	1	1.23
PF00246	Peptidase_M14	Domain	4	7	5	0.82
PF13895	Ig_2	Domain	4	7	14	0.47
PF00375	SDF	Family	4	7	15	0.45
PF00999	Na_H_Exchanger	Family	4	6	1	1.20
PF00595	PDZ	Domain	4	6	4	0.84
PF02779	Transket_pyr	Domain	4	6	5	0.77
PF07654	C1-set	Domain	4	6	14	0.42
PF00536	SAM_1	Domain	4	5	1	1.17
PF05347	Complex1_LYR	Family	4	5	2	1.00
PF00620	RhoGAP	Domain	4	5	3	0.88
PF00619	CARD	Domain	4	5	4	0.78
PF00787	PX	Domain	4	5	6	0.64
PF00076	RRM_1	Domain	4	4	0	1.40
PF12774	AAA_6	Domain	4	4	8	0.47
PF00351	Biopterin_H	Domain	3	215	9	1.35
PF00324	AA_permease	Family	3	79	7	1.29
PF00955	HCO3_cotransp	Family	3	64	32	0.94
PF00206	Lyase_1	Domain	3	62	5	1.30
PF00685	Sulfotransfer_1	Domain	3	61	6	1.28
PF00156	Pribosyltran	Domain	3	58	3	1.33
PF13520	AA_permease_2	Family	3	51	9	1.19
PF00335	Tetraspanin	Family	3	47	13	1.10
PF00755	Carn_acyltransf	Family	3	44	46	0.69
PF01085	HH_signal	Domain	3	41	4	1.28
PF00135	COesterase	Domain	3	41	17	0.99
PF01040	UbiA	Family	3	38	12	1.07
PF00230	MIP	Family	3	36	5	1.23
PF00024	PAN_1	Domain	3	36	14	1.01
PF00261	Tropomyosin	Coiled-coil	3	31	1	1.36
PF00112	Peptidase_C1	Domain	3	31	6	1.18
PF01073	3Beta_HSD	Family	3	30	10	1.05
PF00202	Aminotran_3	Domain	3	29	4	1.23
PF01365	RYDR_ITPR	Family	3	29	5	1.20
PF00605	IRF	Domain	3	26	3	1.26
PF00992	Troponin	Family	3	26	11	0.99
PF00622	SPRY	Family	3	25	4	1.21
PF13307	Helicase_C_2	Domain	3	24	6	1.12
PF00630	Filamin	Domain	3	24	31	0.61
PF00648	Peptidase_C2	Family	3	23	6	1.11
PF00534	Glycos_transf_1	Family	3	21	4	1.18
PF01740	STAS	Domain	3	21	11	0.92
PF00054	Laminin_G_1	Domain	3	21	16	0.80
PF13086	AAA_11	Domain	3	20	3	1.22
PF08016	PKD_channel	Family	3	20	13	0.85
PF10401	IRF-3	Family	3	19	5	1.11
PF00415	RCC1	Repeat	3	19	7	1.03
PF05192	MutS_III	Domain	3	19	11	0.89
PF05729	NACHT	Domain	3	19	12	0.86
PF05649	Peptidase_M13_N	Family	3	19	17	0.74
PF16878	SIX1_SD	Domain	3	18	1	1.33
PF01030	Recep_L_domain	Repeat	3	18	6	1.05
PF01712	dNK	Domain	3	17	5	1.08
PF01008	IF-2B	Family	3	17	6	1.04
PF03016	Exostosin	Family	3	17	10	0.88
PF11933	Na_trans_cytopl	Family	3	17	21	0.63
PF00021	UPAR_LY6	Domain	3	16	0	1.40
PF03166	MH2	Family	3	16	0	1.40
PF01734	Patatin	Family	3	16	2	1.25
PF04790	Sarcoglycan_1	Family	3	16	5	1.07
PF01414	DSL	Domain	3	14	1	1.31
PF09067	EpoR_lig-bind	Domain	3	14	5	1.03
PF01108	Tissue_fac	Family	3	14	9	0.85
PF00723	Glyco_hydro_15	Domain	3	14	29	0.46
PF17862	AAA_lid_3	Domain	3	13	1	1.30
PF00289	Biotin_carb_N	Domain	3	13	2	1.22
PF18123	FGFR3_TM	Domain	3	13	2	1.22
PF02815	MIR	Domain	3	13	3	1.14
PF01031	Dynamin_M	Family	3	13	10	0.79
PF00501	AMP-binding	Family	3	13	11	0.76
PF00157	Pou	Domain	3	12	1	1.29
PF00474	SSF	Family	3	12	6	0.94
PF10613	Lig_chan-Glu_bd	Domain	3	12	6	0.94
PF13365	Trypsin_2	Domain	3	12	6	0.94
PF00147	Fibrinogen_C	Domain	3	12	12	0.70
PF00927	Transglut_C	Domain	3	12	15	0.62
PF03901	Glyco_transf_22	Family	3	12	20	0.53
PF12662	cEGF	Domain	3	11	7	0.86
PF00178	Ets	Domain	3	10	0	1.40
PF03134	TB2_DP1_HVA22	Family	3	10	1	1.28
PF02785	Biotin_carb_C	Domain	3	10	3	1.08
PF01534	Frizzled	Family	3	10	6	0.88
PF05349	GATA-N	Family	3	10	7	0.83
PF00628	PHD	Domain	3	10	11	0.67
PF08423	Rad51	Domain	3	10	14	0.58
PF00361	Proton_antipo_M	Family	3	10	25	0.40
PF00006	ATP-synt_ab	Domain	3	9	2	1.15
PF02913	FAD-oxidase_C	Domain	3	9	7	0.79
PF01403	Sema	Family	3	9	22	0.41
PF02259	FAT	Family	3	9	30	0.32
PF00569	ZZ	Domain	3	8	2	1.12
PF02214	BTB_2	Domain	3	8	2	1.12
PF00587	tRNA-synt_2b	Domain	3	8	4	0.94
PF13306	LRR_5	Repeat	3	8	4	0.94
PF00413	Peptidase_M10	Domain	3	8	8	0.70
PF04547	Anoctamin	Family	3	8	10	0.62
PF04732	Filament_head	Family	3	7	1	1.23
PF00125	Histone	Domain	3	7	2	1.09
PF00406	ADK	Domain	3	7	4	0.89
PF00175	NAD_binding_1	Domain	3	7	5	0.82
PF18139	LSDAT_euk	Family	3	7	10	0.58
PF01044	Vinculin	Family	3	7	12	0.52
PF00675	Peptidase_M16	Family	3	6	3	0.94
PF00617	RasGEF	Family	3	6	4	0.84
PF01553	Acyltransferase	Family	3	6	4	0.84
PF00535	Glycos_transf_2	Family	3	6	5	0.77
PF04998	RNA_pol_Rpb1_5	Domain	3	6	5	0.77
PF00579	tRNA-synt_1b	Family	3	6	7	0.65
PF00888	Cullin	Family	3	6	10	0.53
PF00328	His_Phos_2	Family	3	5	0	1.40
PF16905	GPHH	Family	3	5	0	1.40
PF00855	PWWP	Domain	3	5	2	1.00
PF01462	LRRNT	Family	3	5	2	1.00
PF02758	PYRIN	Domain	3	5	2	1.00
PF12661	hEGF	Domain	3	5	2	1.00
PF12780	AAA_8	Domain	3	5	4	0.78
PF00086	Thyroglobulin_1	Domain	3	5	13	0.39
PF01565	FAD_binding_4	Domain	3	4	0	1.40
PF13833	EF-hand_8	Domain	3	4	1	1.12
PF00097	zf-C3HC4	Domain	3	4	2	0.94
PF01151	ELO	Family	3	4	2	0.94
PF01825	GPS	Motif	3	4	3	0.80
PF04116	FA_hydroxylase	Family	3	4	4	0.70
PF12781	AAA_9	Domain	3	4	4	0.70
PF00626	Gelsolin	Domain	3	4	5	0.62
PF07162	B9-C2	Domain	3	4	5	0.62
PF00093	VWC	Family	3	3	0	1.40
PF00433	Pkinase_C	Family	3	3	1	1.05
PF00031	Cystatin	Domain	3	3	2	0.84
PF02373	JmjC	Domain	3	3	3	0.70
PF01562	Pep_M12B_propep	Family	3	3	6	0.47
PF03129	HGTP_anticodon	Domain	3	3	7	0.42
PF18198	AAA_lid_11	Domain	3	3	9	0.35
PF01602	Adaptin_N	Family	3	3	12	0.28
PF16499	Melibiase_2	Family	2	145	7	1.34
PF01080	Presenilin	Family	2	104	5	1.34
PF07732	Cu-oxidase_3	Domain	2	103	4	1.35
PF00870	P53	Domain	2	95	3	1.36
PF01039	Carboxyl_trans	Family	2	75	8	1.27
PF00264	Tyrosinase	Domain	2	65	8	1.25
PF01593	Amino_oxidase	Domain	2	57	1	1.38
PF01222	ERG4_ERG24	Family	2	57	10	1.19
PF00349	Hexokinase_1	Domain	2	54	1	1.38
PF00683	TB	Family	2	54	7	1.24
PF03727	Hexokinase_2	Domain	2	52	2	1.35
PF06602	Myotub-related	Domain	2	49	6	1.25
PF02191	OLF	Family	2	49	10	1.17
PF02460	Patched	Family	2	49	14	1.09
PF02729	OTCace_N	Domain	2	47	4	1.29
PF00728	Glyco_hydro_20	Domain	2	46	9	1.17
PF00853	Runt	Domain	2	43	3	1.31
PF01569	PAP2	Family	2	42	0	1.40
PF05510	Sarcoglycan_2	Family	2	42	7	1.20
PF03055	RPE65	Family	2	40	6	1.22
PF07731	Cu-oxidase_2	Domain	2	39	0	1.40
PF02781	G6PD_C	Domain	2	37	13	1.04
PF08205	C2-set_2	Domain	2	36	6	1.20
PF03522	SLC12	Family	2	33	11	1.05
PF00128	Alpha-amylase	Domain	2	31	4	1.24
PF01145	Band_7	Family	2	31	5	1.21
PF17450	Melibiase_2_C	Domain	2	30	1	1.36
PF04814	HNF-1_N	Family	2	30	4	1.24
PF03520	KCNQ_channel	Family	2	29	2	1.31
PF03607	DCX	Family	2	27	2	1.31
PF01467	CTP_transf_like	Domain	2	26	2	1.30
PF02836	Glyco_hydro_2_C	Domain	2	26	2	1.30
PF00676	E1_dh	Family	2	26	11	0.99
PF00568	WH1	Domain	2	23	2	1.29
PF00682	HMGL-like	Domain	2	23	5	1.15
PF00488	MutS_V	Domain	2	23	12	0.92
PF04193	PQ-loop	Repeat	2	22	0	1.40
PF00049	Insulin	Domain	2	22	9	1.00
PF00479	G6PD_N	Domain	2	22	10	0.96
PF16363	GDP_Man_Dehyd	Domain	2	20	1	1.34
PF08030	NAD_binding_6	Domain	2	20	3	1.22
PF02544	Steroid_dh	Family	2	20	7	1.04
PF00305	Lipoxygenase	Domain	2	19	4	1.16
PF00274	Glycolytic	Domain	2	19	7	1.03
PF00343	Phosphorylase	Family	2	19	19	0.70
PF13426	PAS_9	Domain	2	18	2	1.26
PF00108	Thiolase_N	Domain	2	18	3	1.20
PF00386	C1q	Domain	2	17	2	1.26
PF01413	C4	Domain	2	17	8	0.95
PF09380	FERM_C	Domain	2	16	1	1.32
PF13087	AAA_12	Domain	2	16	3	1.18
PF13347	MFS_2	Family	2	15	1	1.32
PF01421	Reprolysin	Domain	2	15	2	1.24
PF01434	Peptidase_M41	Domain	2	15	9	0.88
PF08709	Ins145_P3_rec	Domain	2	14	1	1.31
PF16863	NtCtMGAM_N	Domain	2	14	6	0.98
PF00749	tRNA-synt_1c	Domain	2	14	7	0.94
PF05188	MutS_II	Domain	2	14	8	0.89
PF02060	ISK_Channel	Family	2	14	12	0.76
PF07562	NCD3G	Family	2	13	0	1.40
PF00378	ECH_1	Domain	2	13	1	1.30
PF09240	IL6Ra-bind	Domain	2	13	5	1.01
PF13229	Beta_helix	Family	2	13	7	0.91
PF02690	Na_Pi_cotrans	Family	2	13	17	0.61
PF02864	STAT_bind	Domain	2	12	1	1.29
PF02263	GBP	Domain	2	12	4	1.05
PF03798	TRAM_LAG1_CLN8	Domain	2	12	4	1.05
PF01061	ABC2_membrane	Family	2	12	7	0.89
PF00858	ASC	Family	2	12	14	0.65
PF08385	DHC_N1	Family	2	12	16	0.60
PF00145	DNA_methylase	Domain	2	11	0	1.40
PF03099	BPL_LplA_LipB	Domain	2	11	2	1.19
PF00616	RasGAP	Family	2	11	4	1.03
PF17776	NLRC4_HD2	Domain	2	11	4	1.03
PF00282	Pyridoxal_deC	Domain	2	11	7	0.86
PF01496	V_ATPase_I	Family	2	11	20	0.50
PF01442	Apolipoprotein	Domain	2	11	28	0.40
PF00566	RabGAP-TBC	Family	2	10	2	1.17
PF00784	MyTH4	Family	2	10	3	1.08
PF04857	CAF1	Family	2	10	4	1.00
PF08544	GHMP_kinases_C	Family	2	10	5	0.94
PF06459	RR_TM4-6	Family	2	10	10	0.70
PF16516	CC2-LZ	Coiled-coil	2	9	0	1.40
PF00288	GHMP_kinases_N	Family	2	9	1	1.26
PF00795	CN_hydrolase	Family	2	9	1	1.26
PF03299	TF_AP-2	Family	2	9	1	1.26
PF18362	THB	Domain	2	9	1	1.26
PF00248	Aldo_ket_red	Domain	2	9	2	1.15
PF00769	ERM	Coiled-coil	2	9	3	1.05
PF02893	GRAM	Domain	2	9	3	1.05
PF05653	Mg_trans_NIPA	Family	2	9	3	1.05
PF00650	CRAL_TRIO	Domain	2	9	4	0.97
PF02221	E1_DerP2_DerF2	Domain	2	9	4	0.97
PF02366	PMT	Family	2	9	4	0.97
PF12166	Piezo_RRas_bdg	Family	2	9	9	0.70
PF13393	tRNA-synt_His	Domain	2	9	9	0.70
PF00939	Na_sulph_symp	Family	2	8	0	1.40
PF01485	IBR	Domain	2	8	0	1.40
PF18366	zf_ZIC	Domain	2	8	0	1.40
PF14748	P5CR_dimer	Domain	2	8	1	1.25
PF03567	Sulfotransfer_2	Domain	2	8	2	1.12
PF00498	FHA	Family	2	8	3	1.02
PF04505	CD225	Family	2	8	3	1.02
PF09334	tRNA-synt_1g	Family	2	8	3	1.02
PF16192	PMT_4TMC	Family	2	8	3	1.02
PF00483	NTP_transferase	Family	2	8	6	0.80
PF00180	Iso_dh	Domain	2	8	9	0.66
PF00899	ThiF	Domain	2	8	9	0.66
PF01216	Calsequestrin	Family	2	8	9	0.66
PF03155	Alg6_Alg8	Family	2	8	13	0.53
PF08441	Integrin_alpha2	Family	2	8	17	0.45
PF01595	DUF21	Domain	2	7	0	1.40
PF01839	FG-GAP	Repeat	2	7	0	1.40
PF02630	SCO1-SenC	Family	2	7	2	1.09
PF02866	Ldh_1_C	Domain	2	7	2	1.09
PF10277	Frag1	Family	2	7	2	1.09
PF00318	Ribosomal_S2	Family	2	7	3	0.98
PF00061	Lipocalin	Domain	2	7	4	0.89
PF02878	PGM_PMM_I	Domain	2	7	4	0.89
PF03736	EPTP	Repeat	2	7	4	0.89
PF11618	C2-C2_1	Domain	2	7	4	0.89
PF01823	MACPF	Domain	2	7	5	0.82
PF04812	HNF-1B_C	Family	2	7	5	0.82
PF06702	Fam20C	Family	2	7	6	0.76
PF19030	TSP1_ADAMTS	Domain	2	7	7	0.70
PF08702	Fib_alpha	Coiled-coil	2	7	8	0.65
PF01411	tRNA-synt_2c	Family	2	7	17	0.41
PF00042	Globin	Domain	2	7	213	0.04
PF09379	FERM_N	Domain	2	6	0	1.40
PF02207	zf-UBR	Family	2	6	1	1.20
PF13832	zf-HC5HC2H_2	Domain	2	6	1	1.20
PF00056	Ldh_1_N	Family	2	6	2	1.05
PF07565	Band_3_cyto	Domain	2	6	2	1.05
PF13246	Cation_ATPase	Family	2	6	2	1.05
PF00561	Abhydrolase_1	Domain	2	6	3	0.94
PF04055	Radical_SAM	Domain	2	6	3	0.94
PF05190	MutS_IV	Domain	2	6	3	0.94
PF17771	ADAM_CR_2	Domain	2	6	3	0.94
PF07678	TED_complement	Domain	2	6	5	0.77
PF00039	fn1	Domain	2	6	6	0.70
PF01490	Aa_trans	Family	2	6	14	0.42
PF06638	Strabismus	Family	2	6	15	0.40
PF01347	Vitellogenin_N	Family	2	6	26	0.26
PF00132	Hexapep	Repeat	2	5	0	1.40
PF00642	zf-CCCH	Family	2	5	0	1.40
PF04628	Sedlin_N	Family	2	5	0	1.40
PF04991	LicD	Domain	2	5	0	1.40
PF00300	His_Phos_1	Domain	2	5	1	1.17
PF01423	LSM	Domain	2	5	1	1.17
PF02803	Thiolase_C	Domain	2	5	1	1.17
PF03131	bZIP_Maf	Coiled-coil	2	5	1	1.17
PF13771	zf-HC5HC2H	Domain	2	5	1	1.17
PF15913	Furin-like_2	Domain	2	5	1	1.17
PF16165	Ferlin_C	Family	2	5	1	1.17
PF01342	SAND	Family	2	5	2	1.00
PF03357	Snf7	Family	2	5	2	1.00
PF00387	PI-PLC-Y	Family	2	5	3	0.88
PF00389	2-Hacid_dh	Domain	2	5	3	0.88
PF14845	Glycohydro_20b2	Domain	2	5	3	0.88
PF01826	TIL	Domain	2	5	5	0.70
PF01217	Clat_adaptor_s	Domain	2	5	6	0.64
PF07724	AAA_2	Domain	2	5	6	0.64
PF02984	Cyclin_C	Domain	2	5	7	0.58
PF00667	FAD_binding_1	Domain	2	5	11	0.44
PF01770	Folate_carrier	Family	2	5	11	0.44
PF00066	Notch	Domain	2	4	0	1.40
PF01426	BAH	Domain	2	4	0	1.40
PF01436	NHL	Repeat	2	4	0	1.40
PF01400	Astacin	Domain	2	4	1	1.12
PF08514	STAG	Family	2	4	1	1.12
PF13410	GST_C_2	Domain	2	4	1	1.12
PF00690	Cation_ATPase_N	Domain	2	4	2	0.94
PF00294	PfkB	Family	2	4	3	0.80
PF01390	SEA	Family	2	4	3	0.80
PF01501	Glyco_transf_8	Family	2	4	3	0.80
PF07974	EGF_2	Domain	2	4	3	0.80
PF00026	Asp	Family	2	4	4	0.70
PF00996	GDI	Family	2	4	4	0.70
PF13896	Glyco_transf_49	Domain	2	4	4	0.70
PF00227	Proteasome	Domain	2	4	5	0.62
PF00408	PGM_PMM_IV	Family	2	4	5	0.62
PF01012	ETF	Domain	2	4	5	0.62
PF02383	Syja_N	Family	2	4	7	0.51
PF00557	Peptidase_M24	Domain	2	4	9	0.43
PF00051	Kringle	Domain	2	4	10	0.40
PF01130	CD36	Family	2	4	12	0.35
PF00085	Thioredoxin	Domain	2	3	0	1.40
PF00253	Ribosomal_S14	Family	2	3	0	1.40
PF00623	RNA_pol_Rpb1_2	Domain	2	3	0	1.40
PF02297	COX6B	Domain	2	3	0	1.40
PF02493	MORN	Repeat	2	3	0	1.40
PF02780	Transketolase_C	Domain	2	3	0	1.40
PF05000	RNA_pol_Rpb1_4	Domain	2	3	0	1.40
PF03109	ABC1	Family	2	3	1	1.05
PF05920	Homeobox_KN	Family	2	3	1	1.05
PF08357	SEFIR	Family	2	3	1	1.05
PF08454	RIH_assoc	Family	2	3	1	1.05
PF11577	NEMO	Family	2	3	1	1.05
PF13639	zf-RING_2	Domain	2	3	1	1.05
PF13716	CRAL_TRIO_2	Domain	2	3	1	1.05
PF13923	zf-C3HC4_2	Domain	2	3	1	1.05
PF00258	Flavodoxin_1	Domain	2	3	2	0.84
PF03068	PAD	Family	2	3	2	0.84
PF17820	PDZ_6	Domain	2	3	2	0.84
PF00198	2-oxoacid_dh	Domain	2	3	3	0.70
PF02737	3HCDH_N	Domain	2	3	3	0.70
PF02889	Sec63	Family	2	3	3	0.70
PF17205	PSI_integrin	Domain	2	3	3	0.70
PF09258	Glyco_transf_64	Domain	2	3	4	0.60
PF18111	RPGR1_C	Domain	2	3	4	0.60
PF01926	MMR_HSR1	Family	2	3	5	0.53
PF04516	CP2	Family	2	3	5	0.53
PF04577	DUF563	Family	2	3	5	0.53
PF08742	C8	Domain	2	3	6	0.47
PF00656	Peptidase_C14	Domain	2	3	9	0.35
PF02515	CoA_transf_3	Family	2	3	9	0.35
PF03104	DNA_pol_B_exo1	Family	2	3	14	0.25
PF00173	Cyt-b5	Domain	2	2	0	1.40
PF00364	Biotin_lipoyl	Domain	2	2	0	1.40
PF00514	Arm	Repeat	2	2	0	1.40
PF00786	PBD	Domain	2	2	0	1.40
PF02257	RFX_DNA_binding	Domain	2	2	0	1.40
PF02874	ATP-synt_ab_N	Domain	2	2	0	1.40
PF03388	Lectin_leg-like	Domain	2	2	0	1.40
PF08246	Inhibitor_I29	Domain	2	2	0	1.40
PF00134	Cyclin_N	Domain	2	2	1	0.94
PF00388	PI-PLC-X	Family	2	2	1	0.94
PF00439	Bromodomain	Domain	2	2	1	0.94
PF00462	Glutaredoxin	Domain	2	2	1	0.94
PF00643	zf-B_box	Domain	2	2	1	0.94
PF01398	JAB	Family	2	2	1	0.94
PF03020	LEM	Domain	2	2	1	0.94
PF06650	SHR-BD	Family	2	2	1	0.94
PF07973	tRNA_SAD	Domain	2	2	1	0.94
PF10436	BCDHK_Adom3	Family	2	2	1	0.94
PF13193	AMP-binding_C	Domain	2	2	1	0.94
PF14492	EFG_III	Domain	2	2	1	0.94
PF15985	KH_6	Domain	2	2	1	0.94
PF00443	UCH	Family	2	2	2	0.70
PF01545	Cation_efflux	Family	2	2	2	0.70
PF01746	tRNA_m1G_MT	Family	2	2	2	0.70
PF04757	Pex2_Pex12	Family	2	2	2	0.70
PF03529	TF_Otx	Family	2	2	3	0.56
PF16454	PI3K_P85_iSH2	Domain	2	2	3	0.56
PF00348	polyprenyl_synt	Domain	2	2	4	0.47
PF17852	Dynein_AAA_lid	Domain	2	2	4	0.47
PF01255	Prenyltransf	Family	2	2	5	0.40
PF01336	tRNA_anti-codon	Domain	2	2	5	0.40
PF01454	MAGE	Family	2	2	5	0.40
PF13920	zf-C3HC4_3	Domain	2	2	5	0.40
PF02485	Branch	Family	2	2	6	0.35
PF00681	Plectin	Repeat	2	2	7	0.31
PF01284	MARVEL	Domain	2	2	7	0.31
PF00018	SH3_1	Domain	2	2	8	0.28
PF04811	Sec23_trunk	Domain	2	2	8	0.28
PF00232	Glyco_hydro_1	Domain	2	2	13	0.19
PF18199	Dynein_C	Domain	2	2	15	0.17
PF02055	Glyco_hydro_30	Domain	1	137	3	1.37
PF00245	Alk_phosphatase	Domain	1	102	4	1.35
PF01062	Bestrophin	Family	1	98	8	1.30
PF01642	MM_CoA_mutase	Family	1	91	5	1.33
PF05053	Menin	Family	1	90	4	1.34
PF00764	Arginosuc_synth	Family	1	86	5	1.33
PF00291	PALP	Family	1	77	1	1.38
PF06472	ABC_membrane_2	Family	1	74	6	1.30
PF00080	Sod_Cu	Domain	1	73	0	1.40
PF00224	PK	Family	1	71	0	1.40
PF01275	Myelin_PLP	Family	1	71	1	1.38
PF00576	Transthyretin	Domain	1	70	8	1.26
PF01087	GalP_UDP_transf	Domain	1	68	2	1.36
PF01847	VHL	Domain	1	67	4	1.32
PF04209	HgmA	Family	1	67	8	1.25
PF03332	PMM	Family	1	62	5	1.30
PF02744	GalP_UDP_tr_C	Domain	1	60	2	1.36
PF01379	Porphobil_deam	Domain	1	58	1	1.38
PF00185	OTCace	Domain	1	56	2	1.35
PF01301	Glyco_hydro_35	Domain	1	55	3	1.33
PF00394	Cu-oxidase	Domain	1	51	1	1.38
PF01229	Glyco_hydro_39	Family	1	46	12	1.11
PF00201	UDPGT	Family	1	44	1	1.37
PF01079	Hint	Family	1	43	1	1.37
PF17211	VHL_C	Domain	1	41	0	1.40
PF04952	AstE_AspA	Domain	1	41	4	1.28
PF02412	TSP_3	Repeat	1	40	3	1.31
PF00932	LTD	Domain	1	37	1	1.37
PF01227	GTP_cyclohydroI	Domain	1	36	2	1.33
PF01208	URO-D	Domain	1	36	5	1.23
PF00184	Hormone_5	Family	1	34	3	1.29
PF02101	Ocular_alb	Family	1	34	6	1.19
PF02310	B12-binding	Domain	1	32	2	1.32
PF02219	MTHFR	Domain	1	31	2	1.32
PF00476	DNA_pol_A	Family	1	31	3	1.28
PF12940	RAG1	Family	1	30	6	1.17
PF05089	NAGLU	Domain	1	29	4	1.23
PF16413	Mlh1_C	Domain	1	29	15	0.92
PF03630	Fumble	Family	1	28	0	1.40
PF05485	THAP	Domain	1	28	1	1.35
PF01429	MBD	Domain	1	28	2	1.31
PF12972	NAGLU_C	Domain	1	27	1	1.35
PF03600	CitMHS	Family	1	27	11	1.00
PF01842	ACT	Domain	1	26	0	1.40
PF02887	PK_C	Domain	1	26	1	1.35
PF02450	LCAT	Family	1	26	7	1.11
PF15782	GREB1	Family	1	25	4	1.21
PF09773	Meckelin	Family	1	25	7	1.10
PF01242	PTPS	Domain	1	24	1	1.35
PF01090	Ribosomal_S19e	Family	1	23	0	1.40
PF03900	Porphobil_deamC	Domain	1	23	0	1.40
PF00102	Y_phosphatase	Domain	1	23	5	1.15
PF02057	Glyco_hydro_59	Family	1	23	6	1.11
PF15156	CLN6	Family	1	23	6	1.11
PF12349	Sterol-sensing	Family	1	22	1	1.34
PF00342	PGI	Domain	1	22	5	1.14
PF02089	Palm_thioest	Domain	1	21	2	1.28
PF01067	Calpain_III	Domain	1	20	2	1.28
PF02463	SMC_N	Domain	1	20	4	1.17
PF02469	Fasciclin	Domain	1	20	7	1.04
PF13088	BNR_2	Domain	1	20	13	0.85
PF03308	MeaB	Domain	1	19	1	1.33
PF07884	VKOR	Domain	1	19	2	1.27
PF01146	Caveolin	Family	1	19	4	1.16
PF02602	HEM4	Family	1	19	6	1.07
PF02350	Epimerase_2	Family	1	18	1	1.33
PF00762	Ferrochelatase	Domain	1	18	4	1.15
PF01794	Ferric_reduct	Family	1	17	0	1.40
PF00812	Ephrin	Domain	1	17	1	1.32
PF01017	STAT_alpha	Family	1	17	1	1.32
PF06367	Drf_FH3	Family	1	17	1	1.32
PF05806	Noggin	Family	1	17	2	1.26
PF13481	AAA_25	Domain	1	17	2	1.26
PF13802	Gal_mutarotas_2	Domain	1	17	3	1.19
PF00480	ROK	Family	1	16	0	1.40
PF01557	FAA_hydrolase	Family	1	16	2	1.25
PF08022	FAD_binding_8	Domain	1	16	3	1.18
PF00117	GATase	Domain	1	16	4	1.12
PF01074	Glyco_hydro_38N	Domain	1	16	9	0.90
PF01384	PHO4	Family	1	16	10	0.86
PF03781	FGE-sulfatase	Domain	1	15	1	1.32
PF00103	Hormone_1	Domain	1	15	6	1.00
PF02145	Rap_GAP	Family	1	15	7	0.96
PF01218	Coprogen_oxidas	Family	1	15	10	0.84
PF02010	REJ	Family	1	15	12	0.78
PF06003	SMN	Family	1	14	0	1.40
PF03917	GSH_synth_ATP	Domain	1	14	2	1.23
PF05721	PhyH	Domain	1	14	3	1.16
PF16690	MMACHC	Domain	1	14	3	1.16
PF16414	NPC1_N	Domain	1	14	4	1.09
PF00377	Prion	Domain	1	14	6	0.98
PF03172	HSR	Domain	1	13	0	1.40
PF02174	IRS	Domain	1	13	1	1.30
PF08740	BCS1_N	Domain	1	13	1	1.30
PF00418	Tubulin-binding	Family	1	13	2	1.22
PF17189	Glyco_hydro_30C	Domain	1	13	3	1.14
PF01119	DNA_mis_repair	Family	1	13	9	0.83
PF12971	NAGLU_N	Domain	1	12	0	1.40
PF06371	Drf_GBD	Family	1	12	1	1.29
PF00450	Peptidase_S10	Domain	1	12	2	1.20
PF01128	IspD	Family	1	12	2	1.20
PF10162	G8	Domain	1	12	2	1.20
PF13085	Fer2_3	Domain	1	12	2	1.20
PF00074	RnaseA	Domain	1	12	3	1.12
PF01112	Asparaginase_2	Domain	1	12	3	1.12
PF01663	Phosphodiest	Family	1	12	3	1.12
PF15014	CLN5	Family	1	12	3	1.12
PF01833	TIG	Domain	1	12	5	0.99
PF05038	Cytochrom_B558a	Family	1	12	5	0.99
PF06963	FPN1	Family	1	12	9	0.80
PF03137	OATP	Family	1	12	10	0.77
PF10397	ADSL_C	Domain	1	11	0	1.40
PF00814	TsaD	Family	1	11	1	1.29
PF02104	SURF1	Family	1	11	1	1.29
PF07657	MNNL	Family	1	11	1	1.29
PF17812	RET_CLD3	Domain	1	11	1	1.29
PF01193	RNA_pol_L	Domain	1	11	2	1.19
PF03071	GNT-I	Family	1	11	2	1.19
PF18136	DNApol_Exo	Domain	1	11	2	1.19
PF00730	HhH-GPD	Domain	1	11	3	1.10
PF01144	CoA_trans	Domain	1	11	3	1.10
PF03062	MBOAT	Family	1	11	4	1.03
PF01238	PMI_typeI	Family	1	11	5	0.96
PF01619	Pro_dh	Family	1	11	7	0.86
PF01154	HMG_CoA_synt_N	Domain	1	10	0	1.40
PF03815	LCCL	Domain	1	10	0	1.40
PF06535	RGM_N	Family	1	10	0	1.40
PF14698	ASL_C2	Domain	1	10	0	1.40
PF01167	Tub	Domain	1	10	1	1.28
PF02787	CPSase_L_D3	Domain	1	10	2	1.17
PF08214	HAT_KAT11	Domain	1	10	2	1.17
PF06079	Apyrase	Family	1	10	3	1.08
PF13364	BetaGal_dom4_5	Domain	1	10	3	1.08
PF02142	MGS	Domain	1	10	4	1.00
PF10409	PTEN_C2	Domain	1	10	4	1.00
PF09730	BicD	Coiled-coil	1	10	17	0.52
PF02773	S-AdoMet_synt_C	Domain	1	9	0	1.40
PF02933	CDC48_2	Domain	1	9	0	1.40
PF07701	HNOBA	Domain	1	9	0	1.40
PF09468	RNase_H2-Ydr279	Domain	1	9	0	1.40
PF12830	Nipped-B_C	Domain	1	9	0	1.40
PF17756	RET_CLD1	Domain	1	9	0	1.40
PF00696	AA_kinase	Family	1	9	1	1.26
PF02137	A_deamin	Family	1	9	1	1.26
PF03199	GSH_synthase	Domain	1	9	1	1.26
PF08540	HMG_CoA_synt_C	Domain	1	9	1	1.26
PF16422	COE1_DBD	Domain	1	9	1	1.26
PF16577	UBA_5	Domain	1	9	1	1.26
PF14396	CFTR_R	Domain	1	9	2	1.15
PF00365	PFK	Domain	1	9	4	0.97
PF00499	Oxidored_q3	Family	1	9	4	0.97
PF01571	GCV_T	Domain	1	9	4	0.97
PF02487	CLN3	Family	1	9	5	0.90
PF00162	PGK	Domain	1	9	7	0.79
PF15489	CTC1	Family	1	9	12	0.60
PF00801	PKD	Domain	1	9	26	0.36
PF03542	Tuberin	Family	1	9	26	0.36
PF11864	DUF3384	Family	1	9	29	0.33
PF04388	Hamartin	Family	1	9	34	0.29
PF00208	ELFV_dehydrog	Domain	1	8	0	1.40
PF00268	Ribonuc_red_sm	Domain	1	8	0	1.40
PF00753	Lactamase_B	Domain	1	8	0	1.40
PF00988	CPSase_sm_chain	Domain	1	8	0	1.40
PF01491	Frataxin_Cyay	Domain	1	8	0	1.40
PF03494	Beta-APP	Family	1	8	0	1.40
PF05822	UMPH-1	Family	1	8	0	1.40
PF08403	AA_permease_N	Family	1	8	0	1.40
PF17981	ADD_ATRX	Domain	1	8	0	1.40
PF00491	Arginase	Domain	1	8	1	1.25
PF01302	CAP_GLY	Domain	1	8	1	1.25
PF02837	Glyco_hydro_2_N	Domain	1	8	1	1.25
PF05328	CybS	Family	1	8	1	1.25
PF00757	Furin-like	Domain	1	8	2	1.12
PF11969	DcpS_C	Family	1	8	2	1.12
PF07986	TBCC	Domain	1	8	3	1.02
PF17978	zf-RING_14	Domain	1	8	3	1.02
PF18772	APOBEC2	Family	1	8	3	1.02
PF01857	RB_B	Domain	1	8	4	0.94
PF14782	BBS2_C	Family	1	8	4	0.94
PF00047	ig	Domain	1	8	6	0.80
PF01180	DHO_dh	Domain	1	8	6	0.80
PF02347	GDC-P	Domain	1	8	7	0.75
PF00743	FMO-like	Family	1	8	15	0.49
PF00078	RVT_1	Family	1	7	0	1.40
PF00448	SRP54	Domain	1	7	0	1.40
PF00953	Glycos_transf_4	Family	1	7	0	1.40
PF08068	DKCLD	Domain	1	7	0	1.40
PF08084	PROCT	Domain	1	7	0	1.40
PF13656	RNA_pol_L_2	Domain	1	7	0	1.40
PF00121	TIM	Domain	1	7	1	1.23
PF05706	CDKN3	Domain	1	7	1	1.23
PF11380	Stealth_CR2	Family	1	7	1	1.23
PF18100	PDE4_UCR	Domain	1	7	1	1.23
PF00478	IMPDH	Domain	1	7	2	1.09
PF00686	CBM_20	Family	1	7	2	1.09
PF01033	Somatomedin_B	Family	1	7	2	1.09
PF05090	VKG_Carbox	Family	1	7	2	1.09
PF09261	Alpha-mann_mid	Domain	1	7	2	1.09
PF14815	NUDIX_4	Domain	1	7	2	1.09
PF01546	Peptidase_M20	Family	1	7	3	0.98
PF01852	START	Domain	1	7	3	0.98
PF14781	BBS2_N	Family	1	7	3	0.98
PF07748	Glyco_hydro_38C	Domain	1	7	4	0.89
PF02275	CBAH	Domain	1	7	6	0.76
PF01230	HIT	Domain	1	6	0	1.40
PF01472	PUA	Family	1	6	0	1.40
PF02135	zf-TAZ	Family	1	6	0	1.40
PF03154	Atrophin-1	Disordered	1	6	0	1.40
PF04845	PurA	Family	1	6	0	1.40
PF05735	TSP_C	Family	1	6	0	1.40
PF08615	RNase_H2_suC	Family	1	6	0	1.40
PF09799	Transmemb_17	Family	1	6	0	1.40
PF10413	Rhodopsin_N	Domain	1	6	0	1.40
PF10515	APP_amyloid	Family	1	6	0	1.40
PF11413	HIF-1	Family	1	6	0	1.40
PF12485	SLY	Family	1	6	0	1.40
PF13793	Pribosyltran_N	Domain	1	6	0	1.40
PF14634	zf-RING_5	Domain	1	6	0	1.40
PF18193	Fibrillin_U_N	Domain	1	6	0	1.40
PF18414	zf_C2H2_10	Domain	1	6	0	1.40
PF00174	Oxidored_molyb	Domain	1	6	1	1.20
PF00240	ubiquitin	Domain	1	6	1	1.20
PF00719	Pyrophosphatase	Domain	1	6	1	1.20
PF00792	PI3K_C2	Domain	1	6	1	1.20
PF02163	Peptidase_M50	Family	1	6	1	1.20
PF06607	Prokineticin	Family	1	6	1	1.20
PF07786	DUF1624	Family	1	6	1	1.20
PF00494	SQS_PSY	Domain	1	6	2	1.05
PF10146	zf-C4H2	Family	1	6	2	1.05
PF13353	Fer4_12	Domain	1	6	2	1.05
PF00129	MHC_I	Domain	1	6	3	0.94
PF02233	PNTB	Family	1	6	3	0.94
PF09825	BPL_N	Family	1	6	3	0.94
PF01351	RNase_HII	Family	1	6	4	0.84
PF03629	SASA	Domain	1	6	4	0.84
PF00909	Ammonium_transp	Family	1	6	5	0.77
PF01223	Endonuclease_NS	Domain	1	6	6	0.70
PF01624	MutS_I	Domain	1	6	7	0.65
PF10266	Strumpellin	Family	1	6	7	0.65
PF01733	Nucleoside_tran	Family	1	6	8	0.60
PF01858	RB_A	Domain	1	6	9	0.56
PF15865	Fanconi_A_N	Family	1	6	9	0.56
PF06565	DUF1126	Domain	1	6	11	0.50
PF12631	MnmE_helical	Family	1	6	12	0.47
PF05693	Glycogen_syn	Family	1	6	13	0.44
PF14752	RBP_receptor	Family	1	6	18	0.35
PF00119	ATP-synt_A	Domain	1	6	23	0.29
PF01966	HD	Family	1	5	0	1.40
PF02852	Pyr_redox_dim	Domain	1	5	0	1.40
PF03114	BAR	Domain	1	5	0	1.40
PF06237	DUF1011	Family	1	5	0	1.40
PF08288	PIGA	Family	1	5	0	1.40
PF08969	USP8_dimer	Domain	1	5	0	1.40
PF13385	Laminin_G_3	Domain	1	5	0	1.40
PF13534	Fer4_17	Domain	1	5	0	1.40
PF17387	Glyco_hydro_59M	Domain	1	5	0	1.40
PF01923	Cob_adeno_trans	Domain	1	5	1	1.17
PF17745	Ydr279_N	Domain	1	5	1	1.17
PF19018	Vanin_C	Domain	1	5	1	1.17
PF01000	RNA_pol_A_bac	Domain	1	5	2	1.00
PF07086	Jagunal	Family	1	5	2	1.00
PF07260	ANKH	Family	1	5	2	1.00
PF14779	BBS1	Family	1	5	2	1.00
PF15207	TMEM240	Family	1	5	2	1.00
PF16629	Arm_APC_u3	Disordered	1	5	2	1.00
PF17677	Glyco_hydro38C2	Domain	1	5	2	1.00
PF17813	RET_CLD4	Domain	1	5	2	1.00
PF17874	TPR_MalT	Domain	1	5	2	1.00
PF00490	ALAD	Domain	1	5	3	0.88
PF03102	NeuB	Domain	1	5	3	0.88
PF04813	HNF-1A_C	Family	1	5	3	0.88
PF07856	Orai-1	Family	1	5	3	0.88
PF16633	APC_u9	Disordered	1	5	3	0.88
PF00970	FAD_binding_6	Domain	1	5	4	0.78
PF01048	PNP_UDP_1	Domain	1	5	4	0.78
PF01965	DJ-1_PfpI	Domain	1	5	4	0.78
PF02724	CDC45	Family	1	5	5	0.70
PF00533	BRCT	Family	1	5	7	0.58
PF00403	HMA	Domain	1	5	8	0.54
PF08314	Sec39	Family	1	5	9	0.50
PF16184	Cadherin_3	Domain	1	5	23	0.25
PF01186	Lysyl_oxidase	Family	1	4	0	1.40
PF02179	BAG	Family	1	4	0	1.40
PF02187	GAS2	Family	1	4	0	1.40
PF04065	Not3	Family	1	4	0	1.40
PF04117	Mpv17_PMP22	Family	1	4	0	1.40
PF04326	AlbA_2	Domain	1	4	0	1.40
PF04768	NAT	Family	1	4	0	1.40
PF05184	SapB_1	Domain	1	4	0	1.40
PF06446	Hepcidin	Domain	1	4	0	1.40
PF07710	P53_tetramer	Motif	1	4	0	1.40
PF08773	CathepsinC_exc	Domain	1	4	0	1.40
PF09336	Vps4_C	Domain	1	4	0	1.40
PF10242	L_HMGIC_fpl	Family	1	4	0	1.40
PF10509	GalKase_gal_bdg	Domain	1	4	0	1.40
PF11627	HnRNPA1	Family	1	4	0	1.40
PF12894	ANAPC4_WD40	Repeat	1	4	0	1.40
PF13424	TPR_12	Repeat	1	4	0	1.40
PF13765	PRY	Family	1	4	0	1.40
PF14935	TMEM138	Family	1	4	0	1.40
PF16164	VWA_N2	Family	1	4	0	1.40
PF00095	WAP	Domain	1	4	1	1.12
PF00965	TIMP	Domain	1	4	1	1.12
PF01387	Synuclein	Family	1	4	1	1.12
PF01603	B56	Family	1	4	1	1.12
PF01946	Thi4	Family	1	4	1	1.12
PF01979	Amidohydro_1	Domain	1	4	1	1.12
PF02192	PI3K_p85B	Family	1	4	1	1.12
PF02765	POT1	Domain	1	4	1	1.12
PF07647	SAM_2	Domain	1	4	1	1.12
PF10570	Myelin-PO_C	Domain	1	4	1	1.12
PF00221	Lyase_aromatic	Family	1	4	2	0.94
PF00447	HSF_DNA-bind	Domain	1	4	2	0.94
PF02826	2-Hacid_dh_C	Domain	1	4	2	0.94
PF02910	Succ_DH_flav_C	Domain	1	4	2	0.94
PF04188	Mannosyl_trans2	Family	1	4	2	0.94
PF04983	RNA_pol_Rpb1_3	Domain	1	4	2	0.94
PF05241	EBP	Family	1	4	2	0.94
PF06534	RGM_C	Family	1	4	2	0.94
PF08547	CIA30	Family	1	4	2	0.94
PF09298	FAA_hydrolase_N	Domain	1	4	2	0.94
PF10601	zf-LITAF-like	Family	1	4	2	0.94
PF12804	NTP_transf_3	Domain	1	4	2	0.94
PF00088	Trefoil	Domain	1	4	3	0.80
PF00487	FA_desaturase	Domain	1	4	3	0.80
PF01369	Sec7	Domain	1	4	3	0.80
PF01762	Galactosyl_T	Family	1	4	3	0.80
PF07703	A2M_BRD	Domain	1	4	3	0.80
PF09286	Pro-kuma_activ	Domain	1	4	3	0.80
PF18587	PLL	Domain	1	4	3	0.80
PF00591	Glycos_transf_3	Family	1	4	4	0.70
PF02165	WT1	Family	1	4	4	0.70
PF04709	AMH_N	Family	1	4	4	0.70
PF05019	Coq4	Family	1	4	4	0.70
PF05221	AdoHcyase	Domain	1	4	4	0.70
PF02166	Androgen_recep	Family	1	4	5	0.62
PF04114	Gaa1	Family	1	4	5	0.62
PF09104	BRCA-2_OB3	Domain	1	4	5	0.62
PF18394	TBK1_CCD1	Coiled-coil	1	4	5	0.62
PF18995	PRT6_C	Domain	1	4	5	0.62
PF04851	ResIII	Family	1	4	6	0.56
PF00115	COX1	Family	1	4	8	0.47
PF15449	Retinal	Family	1	4	40	0.13
PF00036	EF-hand_1	Domain	1	3	0	1.40
PF00235	Profilin	Domain	1	3	0	1.40
PF00249	Myb_DNA-binding	Domain	1	3	0	1.40
PF00316	FBPase	Domain	1	3	0	1.40
PF00382	TFIIB	Domain	1	3	0	1.40
PF00574	CLP_protease	Domain	1	3	0	1.40
PF00583	Acetyltransf_1	Family	1	3	0	1.40
PF00613	PI3Ka	Family	1	3	0	1.40
PF00703	Glyco_hydro_2	Domain	1	3	0	1.40
PF00779	BTK	Motif	1	3	0	1.40
PF00806	PUF	Repeat	1	3	0	1.40
PF00957	Synaptobrevin	Family	1	3	0	1.40
PF01106	NifU	Family	1	3	0	1.40
PF01169	UPF0016	Family	1	3	0	1.40
PF01262	AlaDh_PNT_C	Domain	1	3	0	1.40
PF01380	SIS	Domain	1	3	0	1.40
PF01435	Peptidase_M48	Domain	1	3	0	1.40
PF02928	zf-C5HC2	Domain	1	3	0	1.40
PF03105	SPX	Domain	1	3	0	1.40
PF03483	B3_4	Domain	1	3	0	1.40
PF04272	Phospholamban	Domain	1	3	0	1.40
PF04430	DUF498	Domain	1	3	0	1.40
PF04564	U-box	Domain	1	3	0	1.40
PF05060	MGAT2	Family	1	3	0	1.40
PF05187	ETF_QO	Family	1	3	0	1.40
PF05821	NDUF_B8	Family	1	3	0	1.40
PF06012	DUF908	Family	1	3	0	1.40
PF06463	Mob_synth_C	Domain	1	3	0	1.40
PF07159	DUF1394	Family	1	3	0	1.40
PF07534	TLD	Domain	1	3	0	1.40
PF08266	Cadherin_2	Domain	1	3	0	1.40
PF08736	FA	Family	1	3	0	1.40
PF08774	VRR_NUC	Domain	1	3	0	1.40
PF09631	Sen15	Domain	1	3	0	1.40
PF10590	PNP_phzG_C	Domain	1	3	0	1.40
PF11704	Folliculin	Family	1	3	0	1.40
PF12036	DUF3522	Family	1	3	0	1.40
PF12157	DUF3591	Family	1	3	0	1.40
PF12895	ANAPC3	Domain	1	3	0	1.40
PF13522	GATase_6	Domain	1	3	0	1.40
PF14447	Prok-RING_4	Family	1	3	0	1.40
PF15711	ILEI	Domain	1	3	0	1.40
PF16038	TMIE	Family	1	3	0	1.40
PF17102	Stealth_CR3	Family	1	3	0	1.40
PF18391	CHIP_TPR_N	Domain	1	3	0	1.40
PF00254	FKBP_C	Domain	1	3	1	1.05
PF00330	Aconitase	Family	1	3	1	1.05
PF00507	Oxidored_q4	Family	1	3	1	1.05
PF01088	Peptidase_C12	Domain	1	3	1	1.05
PF01329	Pterin_4a	Domain	1	3	1	1.05
PF01368	DHH	Family	1	3	1	1.05
PF01471	PG_binding_1	Domain	1	3	1	1.05
PF01583	APS_kinase	Domain	1	3	1	1.05
PF01743	PolyA_pol	Domain	1	3	1	1.05
PF02880	PGM_PMM_III	Domain	1	3	1	1.05
PF03034	PSS	Family	1	3	1	1.05
PF03171	2OG-FeII_Oxy	Domain	1	3	1	1.05
PF03404	Mo-co_dimer	Domain	1	3	1	1.05
PF04121	Nup84_Nup100	Family	1	3	1	1.05
PF04685	DUF608	Domain	1	3	1	1.05
PF04799	Fzo_mitofusin	Family	1	3	1	1.05
PF04960	Glutaminase	Domain	1	3	1	1.05
PF05210	Sprouty	Family	1	3	1	1.05
PF07163	Pex26	Family	1	3	1	1.05
PF10431	ClpB_D2-small	Domain	1	3	1	1.05
PF12706	Lactamase_B_2	Domain	1	3	1	1.05
PF13593	SBF_like	Domain	1	3	1	1.05
PF16686	POT1PC	Domain	1	3	1	1.05
PF17950	SpmSyn_N	Domain	1	3	1	1.05
PF00340	IL1	Domain	1	3	2	0.84
PF00525	Crystallin	Family	1	3	2	0.84
PF00817	IMS	Family	1	3	2	0.84
PF00850	Hist_deacetyl	Domain	1	3	2	0.84
PF02138	Beach	Family	1	3	2	0.84
PF02879	PGM_PMM_II	Domain	1	3	2	0.84
PF05463	Sclerostin	Family	1	3	2	0.84
PF07662	Nucleos_tra2_C	Family	1	3	2	0.84
PF09742	Dymeclin	Family	1	3	2	0.84
PF09815	XK-related	Family	1	3	2	0.84
PF13015	PRKCSH_1	Family	1	3	2	0.84
PF00107	ADH_zinc_N	Family	1	3	3	0.70
PF00346	Complex1_49kDa	Family	1	3	3	0.70
PF00385	Chromo	Domain	1	3	3	0.70
PF01409	tRNA-synt_2d	Domain	1	3	3	0.70
PF04815	Sec23_helical	Domain	1	3	3	0.70
PF05889	SepSecS	Domain	1	3	3	0.70
PF06775	Seipin	Family	1	3	3	0.70
PF09103	BRCA-2_OB1	Domain	1	3	3	0.70
PF09294	Interfer-bind	Domain	1	3	3	0.70
PF09470	Telethonin	Domain	1	3	3	0.70
PF14828	Amnionless	Family	1	3	3	0.70
PF16347	DUF4976	Family	1	3	3	0.70
PF16679	CDT1_C	Domain	1	3	3	0.70
PF00634	BRCA2	Family	1	3	4	0.60
PF01168	Ala_racemase_N	Domain	1	3	4	0.60
PF02732	ERCC4	Domain	1	3	4	0.60
PF02882	THF_DHG_CYH_C	Domain	1	3	4	0.60
PF03089	RAG2	Family	1	3	4	0.60
PF03615	GCM	Family	1	3	4	0.60
PF04089	BRICHOS	Domain	1	3	4	0.60
PF05686	Glyco_transf_90	Family	1	3	4	0.60
PF12933	FTO_NTD	Domain	1	3	4	0.60
PF16095	COR	Family	1	3	4	0.60
PF17976	zf-RING_12	Domain	1	3	4	0.60
PF01566	Nramp	Family	1	3	5	0.53
PF04080	Per1	Family	1	3	5	0.53
PF05110	AF-4	Family	1	3	5	0.53
PF07648	Kazal_2	Domain	1	3	5	0.53
PF08477	Roc	Domain	1	3	5	0.53
PF04506	Rft-1	Family	1	3	6	0.47
PF10229	MMADHC	Family	1	3	6	0.47
PF00146	NADHdh	Family	1	3	7	0.42
PF00564	PB1	Domain	1	3	7	0.42
PF02106	Fanconi_C	Family	1	3	8	0.38
PF04097	Nic96	Family	1	3	8	0.38
PF15009	TMEM173	Family	1	3	10	0.32
PF14631	FancD2	Family	1	3	18	0.20
PF10565	NMDAR2_C	Family	1	3	31	0.12
PF00273	Serum_albumin	Domain	1	3	45	0.09
PF00013	KH_1	Domain	1	2	0	1.40
PF00068	Phospholip_A2_1	Domain	1	2	0	1.40
PF00075	RNase_H	Domain	1	2	0	1.40
PF00164	Ribosom_S12_S23	Family	1	2	0	1.40
PF00179	UQ_con	Domain	1	2	0	1.40
PF00220	Hormone_4	Family	1	2	0	1.40
PF00252	Ribosomal_L16	Family	1	2	0	1.40
PF00322	Endothelin	Repeat	1	2	0	1.40
PF00329	Complex1_30kDa	Family	1	2	0	1.40
PF00357	Integrin_alpha	Family	1	2	0	1.40
PF00397	WW	Domain	1	2	0	1.40
PF00438	S-AdoMet_synt_N	Domain	1	2	0	1.40
PF00635	Motile_Sperm	Domain	1	2	0	1.40
PF00636	Ribonuclease_3	Family	1	2	0	1.40
PF00804	Syntaxin	Domain	1	2	0	1.40
PF00867	XPG_I	Family	1	2	0	1.40
PF00956	NAP	Family	1	2	0	1.40
PF01053	Cys_Met_Meta_PP	Domain	1	2	0	1.40
PF01279	Parathyroid	Family	1	2	0	1.40
PF01286	XPA_N	Domain	1	2	0	1.40
PF01529	DHHC	Family	1	2	0	1.40
PF01722	BolA	Family	1	2	0	1.40
PF01751	Toprim	Family	1	2	0	1.40
PF01798	Nop	Family	1	2	0	1.40
PF01812	5-FTHF_cyc-lig	Family	1	2	0	1.40
PF02167	Cytochrom_C1	Family	1	2	0	1.40
PF02234	CDI	Family	1	2	0	1.40
PF02269	TFIID-18kDa	Domain	1	2	0	1.40
PF02330	MAM33	Domain	1	2	0	1.40
PF02437	Ski_Sno	Family	1	2	0	1.40
PF02755	RPEL	Disordered	1	2	0	1.40
PF02823	ATP-synt_DE_N	Domain	1	2	0	1.40
PF02985	HEAT	Repeat	1	2	0	1.40
PF03451	HELP	Family	1	2	0	1.40
PF03489	SapB_2	Family	1	2	0	1.40
PF03530	SK_channel	Family	1	2	0	1.40
PF03853	YjeF_N	Domain	1	2	0	1.40
PF04127	DFP	Family	1	2	0	1.40
PF04598	Gasdermin	Domain	1	2	0	1.40
PF04824	Rad21_Rec8	Family	1	2	0	1.40
PF05168	HEPN	Family	1	2	0	1.40
PF05224	NDT80_PhoG	Family	1	2	0	1.40
PF05972	APC_15aa	Motif	1	2	0	1.40
PF06728	PIG-U	Family	1	2	0	1.40
PF07047	OPA3	Family	1	2	0	1.40
PF07646	Kelch_2	Repeat	1	2	0	1.40
PF07738	Sad1_UNC	Family	1	2	0	1.40
PF08383	Maf_N	Family	1	2	0	1.40
PF08451	A_deaminase_N	Family	1	2	0	1.40
PF08571	Yos1	Family	1	2	0	1.40
PF08617	CGI-121	Domain	1	2	0	1.40
PF08725	Integrin_b_cyt	Domain	1	2	0	1.40
PF09271	LAG1-DNAbind	Domain	1	2	0	1.40
PF11916	Vac14_Fig4_bd	Domain	1	2	0	1.40
PF12947	EGF_3	Domain	1	2	0	1.40
PF13341	RAG2_PHD	Domain	1	2	0	1.40
PF13640	2OG-FeII_Oxy_3	Domain	1	2	0	1.40
PF13704	Glyco_tranf_2_4	Family	1	2	0	1.40
PF13815	Dzip-like_N	Family	1	2	0	1.40
PF13882	Bravo_FIGEY	Domain	1	2	0	1.40
PF13925	Katanin_con80	Domain	1	2	0	1.40
PF14377	UBM	Repeat	1	2	0	1.40
PF14572	Pribosyl_synth	Domain	1	2	0	1.40
PF14608	zf-CCCH_2	Domain	1	2	0	1.40
PF14811	TPD	Family	1	2	0	1.40
PF16045	LisH_2	Domain	1	2	0	1.40
PF16742	IL17R_D_N	Family	1	2	0	1.40
PF17101	Stealth_CR1	Family	1	2	0	1.40
PF19035	TSP1_CCN	Domain	1	2	0	1.40
PF00120	Gln-synt_C	Domain	1	2	1	0.94
PF00186	DHFR_1	Domain	1	2	1	0.94
PF00244	14-3-3	Domain	1	2	1	0.94
PF00551	Formyl_trans_N	Domain	1	2	1	0.94
PF00562	RNA_pol_Rpb2_6	Domain	1	2	1	0.94
PF00735	Septin	Domain	1	2	1	0.94
PF00752	XPG_N	Family	1	2	1	0.94
PF00763	THF_DHG_CYH	Domain	1	2	1	0.94
PF00777	Glyco_transf_29	Family	1	2	1	0.94
PF00903	Glyoxalase	Domain	1	2	1	0.94
PF01138	RNase_PH	Domain	1	2	1	0.94
PF01596	Methyltransf_3	Domain	1	2	1	0.94
PF01991	vATP-synt_E	Family	1	2	1	0.94
PF02359	CDC48_N	Domain	1	2	1	0.94
PF02714	RSN1_7TM	Family	1	2	1	0.94
PF02736	Myosin_N	Domain	1	2	1	0.94
PF02782	FGGY_C	Domain	1	2	1	0.94
PF02948	Amelogenin	Family	1	2	1	0.94
PF02969	TAF	Domain	1	2	1	0.94
PF03045	DAN	Domain	1	2	1	0.94
PF03511	Fanconi_A	Family	1	2	1	0.94
PF03650	MPC	Family	1	2	1	0.94
PF03747	ADP_ribosyl_GH	Family	1	2	1	0.94
PF04263	TPK_catalytic	Domain	1	2	1	0.94
PF04882	Peroxin-3	Family	1	2	1	0.94
PF05208	ALG3	Family	1	2	1	0.94
PF05345	He_PIG	Domain	1	2	1	0.94
PF05694	SBP56	Family	1	2	1	0.94
PF05923	APC_r	Motif	1	2	1	0.94
PF05964	FYRN	Family	1	2	1	0.94
PF05986	ADAM_spacer1	Family	1	2	1	0.94
PF06119	NIDO	Family	1	2	1	0.94
PF06784	UPF0240	Family	1	2	1	0.94
PF07687	M20_dimer	Domain	1	2	1	0.94
PF07817	GLE1	Family	1	2	1	0.94
PF07910	Peptidase_C78	Family	1	2	1	0.94
PF08543	Phos_pyr_kin	Family	1	2	1	0.94
PF08572	PRP3	Domain	1	2	1	0.94
PF08694	UFC1	Domain	1	2	1	0.94
PF09790	Hyccin	Family	1	2	1	0.94
PF10497	zf-4CXXC_R1	Domain	1	2	1	0.94
PF10591	SPARC_Ca_bdg	Domain	1	2	1	0.94
PF10609	ParA	Family	1	2	1	0.94
PF12928	tRNA_int_end_N2	Domain	1	2	1	0.94
PF13625	Helicase_C_3	Domain	1	2	1	0.94
PF13671	AAA_33	Domain	1	2	1	0.94
PF13857	Ank_5	Repeat	1	2	1	0.94
PF14996	RMP	Family	1	2	1	0.94
PF15201	Rod_cone_degen	Family	1	2	1	0.94
PF15879	MWFE	Family	1	2	1	0.94
PF16057	DUF4800	Family	1	2	1	0.94
PF16134	THOC2_N	Family	1	2	1	0.94
PF16648	Calpain_u2	Disordered	1	2	1	0.94
PF17759	tRNA_synthFbeta	Domain	1	2	1	0.94
PF18121	TFA2_Winged_2	Domain	1	2	1	0.94
PF18373	Spectrin_like	Domain	1	2	1	0.94
PF18376	MDD_C	Domain	1	2	1	0.94
PF18377	FERM_F2	Domain	1	2	1	0.94
PF18396	TBK1_ULD	Domain	1	2	1	0.94
PF18432	ECD	Domain	1	2	1	0.94
PF00113	Enolase_C	Domain	1	2	2	0.70
PF00210	Ferritin	Domain	1	2	2	0.70
PF00432	Prenyltrans	Repeat	1	2	2	0.70
PF00459	Inositol_P	Family	1	2	2	0.70
PF00652	Ricin_B_lectin	Domain	1	2	2	0.70
PF00701	DHDPS	Domain	1	2	2	0.70
PF01612	DNA_pol_A_exo1	Domain	1	2	2	0.70
PF02024	Leptin	Domain	1	2	2	0.70
PF03028	Dynein_heavy	Domain	1	2	2	0.70
PF03360	Glyco_transf_43	Family	1	2	2	0.70
PF04101	Glyco_tran_28_C	Domain	1	2	2	0.70
PF04142	Nuc_sug_transp	Family	1	2	2	0.70
PF04558	tRNA_synt_1c_R1	Family	1	2	2	0.70
PF04563	RNA_pol_Rpb2_1	Family	1	2	2	0.70
PF05193	Peptidase_M16_C	Domain	1	2	2	0.70
PF05556	Calsarcin	Family	1	2	2	0.70
PF05827	ATP-synt_S1	Family	1	2	2	0.70
PF06432	GPI2	Family	1	2	2	0.70
PF06455	NADH5_C	Family	1	2	2	0.70
PF08645	PNK3P	Family	1	2	2	0.70
PF09302	XLF	Family	1	2	2	0.70
PF10510	PIG-S	Family	1	2	2	0.70
PF10579	Rapsyn_N	Family	1	2	2	0.70
PF13000	Acatn	Family	1	2	2	0.70
PF13489	Methyltransf_23	Domain	1	2	2	0.70
PF14484	FISNA	Family	1	2	2	0.70
PF15296	Codanin-1_C	Family	1	2	2	0.70
PF16124	RecQ_Zn_bind	Domain	1	2	2	0.70
PF18140	PCC_BT	Domain	1	2	2	0.70
PF00070	Pyr_redox	Domain	1	2	3	0.56
PF00864	P2X_receptor	Family	1	2	3	0.56
PF01248	Ribosomal_L7Ae	Domain	1	2	3	0.56
PF01256	Carb_kinase	Family	1	2	3	0.56
PF01699	Na_Ca_ex	Family	1	2	3	0.56
PF02628	COX15-CtaA	Family	1	2	3	0.56
PF02709	Glyco_transf_7C	Family	1	2	3	0.56
PF03146	NtA	Domain	1	2	3	0.56
PF03351	DOMON	Domain	1	2	3	0.56
PF04997	RNA_pol_Rpb1_1	Domain	1	2	3	0.56
PF05605	zf-Di19	Domain	1	2	3	0.56
PF07289	BBL5	Family	1	2	3	0.56
PF08696	Dna2	Family	1	2	3	0.56
PF08999	SP_C-Propep	Domain	1	2	3	0.56
PF12612	TFCD_C	Family	1	2	3	0.56
PF12775	AAA_7	Domain	1	2	3	0.56
PF16692	Folliculin_C	Domain	1	2	3	0.56
PF00045	Hemopexin	Repeat	1	2	4	0.47
PF00062	Lys	Domain	1	2	4	0.47
PF00510	COX3	Family	1	2	4	0.47
PF00530	SRCR	Domain	1	2	4	0.47
PF00618	RasGEF_N	Domain	1	2	4	0.47
PF00881	Nitroreductase	Domain	1	2	4	0.47
PF02026	RyR	Family	1	2	4	0.47
PF03151	TPT	Family	1	2	4	0.47
PF03403	PAF-AH_p_II	Domain	1	2	4	0.47
PF06025	DUF913	Family	1	2	4	0.47
PF08442	ATP-grasp_2	Domain	1	2	4	0.47
PF08676	MutL_C	Domain	1	2	4	0.47
PF12455	Dynactin	Family	1	2	4	0.47
PF12820	BRCT_assoc	Domain	1	2	4	0.47
PF15508	NAAA-beta	Family	1	2	4	0.47
PF16212	PhoLip_ATPase_C	Family	1	2	4	0.47
PF01120	Alpha_L_fucos	Domain	1	2	5	0.40
PF01432	Peptidase_M3	Family	1	2	5	0.40
PF01494	FAD_binding_3	Family	1	2	5	0.40
PF01532	Glyco_hydro_47	Domain	1	2	5	0.40
PF05362	Lon_C	Domain	1	2	5	0.40
PF06333	Med13_C	Domain	1	2	5	0.40
PF09169	BRCA-2_helical	Domain	1	2	5	0.40
PF11851	DUF3371	Family	1	2	5	0.40
PF11934	DUF3452	Family	1	2	5	0.40
PF02475	Met_10	Family	1	2	6	0.35
PF16218	Peptidase_C101	Family	1	2	6	0.35
PF03200	Glyco_hydro_63	Domain	1	2	7	0.31
PF04437	RINT1_TIP1	Family	1	2	7	0.31
PF10149	TM231	Family	1	2	7	0.31
PF05922	Inhibitor_I9	Domain	1	2	8	0.28
PF00012	HSP70	Family	1	2	9	0.26
PF00219	IGFBP	Domain	1	2	9	0.26
PF05461	ApoL	Family	1	2	9	0.26
PF06632	XRCC4	Family	1	2	9	0.26
PF18292	ZIP4_domain	Domain	1	2	9	0.26
PF03054	tRNA_Me_trans	Family	1	2	10	0.23
PF02886	LBP_BPI_CETP_C	Domain	1	2	11	0.22
PF05667	DUF812	Family	1	2	12	0.20
PF12595	Rhomboid_SP	Family	1	2	15	0.17
PF00405	Transferrin	Domain	1	2	16	0.16
PF03160	Calx-beta	Domain	1	2	17	0.15
PF00014	Kunitz_BPTI	Domain	1	1	0	1.40
PF00040	fn2	Domain	1	1	0	1.40
PF00111	Fer2	Domain	1	1	0	1.40
PF00170	bZIP_1	Coiled-coil	1	1	0	1.40
PF00177	Ribosomal_S7	Domain	1	1	0	1.40
PF00200	Disintegrin	Domain	1	1	0	1.40
PF00241	Cofilin_ADF	Domain	1	1	0	1.40
PF00243	NGF	Domain	1	1	0	1.40
PF00281	Ribosomal_L5	Domain	1	1	0	1.40
PF00344	SecY	Family	1	1	0	1.40
PF00493	MCM	Domain	1	1	0	1.40
PF00612	IQ	Motif	1	1	0	1.40
PF00627	UBA	Domain	1	1	0	1.40
PF00633	HHH	Motif	1	1	0	1.40
PF00637	Clathrin	Family	1	1	0	1.40
PF00641	zf-RanBP	Domain	1	1	0	1.40
PF00694	Aconitase_C	Domain	1	1	0	1.40
PF00766	ETF_alpha	Domain	1	1	0	1.40
PF00781	DAGK_cat	Family	1	1	0	1.40
PF00794	PI3K_rbd	Domain	1	1	0	1.40
PF00917	MATH	Domain	1	1	0	1.40
PF00928	Adap_comp_sub	Family	1	1	0	1.40
PF00930	DPPIV_N	Family	1	1	0	1.40
PF00994	MoCF_biosynth	Domain	1	1	0	1.40
PF01058	Oxidored_q6	Family	1	1	0	1.40
PF01068	DNA_ligase_A_M	Domain	1	1	0	1.40
PF01142	TruD	Family	1	1	0	1.40
PF01283	Ribosomal_S26e	Family	1	1	0	1.40
PF01388	ARID	Domain	1	1	0	1.40
PF01507	PAPS_reduct	Family	1	1	0	1.40
PF01512	Complex1_51K	Family	1	1	0	1.40
PF01521	Fe-S_biosyn	Family	1	1	0	1.40
PF01641	SelR	Family	1	1	0	1.40
PF01728	FtsJ	Family	1	1	0	1.40
PF01755	Glyco_transf_25	Family	1	1	0	1.40
PF01835	MG2	Domain	1	1	0	1.40
PF01871	AMMECR1	Family	1	1	0	1.40
PF01981	PTH2	Family	1	1	0	1.40
PF02072	Orexin	Family	1	1	0	1.40
PF02237	BPL_C	Domain	1	1	0	1.40
PF02318	FYVE_2	Family	1	1	0	1.40
PF02372	IL15	Domain	1	1	0	1.40
PF02376	CUT	Domain	1	1	0	1.40
PF02617	ClpS	Family	1	1	0	1.40
PF02629	CoA_binding	Domain	1	1	0	1.40
PF02747	PCNA_C	Domain	1	1	0	1.40
PF02772	S-AdoMet_synt_M	Domain	1	1	0	1.40
PF02778	tRNA_int_endo_N	Domain	1	1	0	1.40
PF02828	L27	Domain	1	1	0	1.40
PF02833	DHHA2	Family	1	1	0	1.40
PF02888	CaMBD	Family	1	1	0	1.40
PF02939	UcrQ	Family	1	1	0	1.40
PF02953	zf-Tim10_DDP	Domain	1	1	0	1.40
PF02961	BAF	Domain	1	1	0	1.40
PF03015	Sterile	Family	1	1	0	1.40
PF03177	Nucleoporin_C	Family	1	1	0	1.40
PF03188	Cytochrom_B561	Family	1	1	0	1.40
PF03281	Mab-21	Family	1	1	0	1.40
PF03453	MoeA_N	Family	1	1	0	1.40
PF03467	Smg4_UPF3	Family	1	1	0	1.40
PF03587	EMG1	Family	1	1	0	1.40
PF03765	CRAL_TRIO_N	Domain	1	1	0	1.40
PF03828	PAP_assoc	Family	1	1	0	1.40
PF04265	TPK_B1_binding	Domain	1	1	0	1.40
PF04565	RNA_pol_Rpb2_3	Domain	1	1	0	1.40
PF04627	ATP-synt_Eps	Family	1	1	0	1.40
PF04855	SNF5	Family	1	1	0	1.40
PF05064	Nsp1_C	Family	1	1	0	1.40
PF05222	AlaDh_PNT_N	Domain	1	1	0	1.40
PF05778	Apo-CIII	Family	1	1	0	1.40
PF05875	Ceramidase	Family	1	1	0	1.40
PF06026	Rib_5-P_isom_A	Family	1	1	0	1.40
PF06212	GRIM-19	Family	1	1	0	1.40
PF06327	DUF1053	Family	1	1	0	1.40
PF06331	Tfb5	Family	1	1	0	1.40
PF06421	LepA_C	Family	1	1	0	1.40
PF06465	DUF1087	Domain	1	1	0	1.40
PF06875	PRF	Domain	1	1	0	1.40
PF07202	Tcp10_C	Repeat	1	1	0	1.40
PF07542	ATP12	Family	1	1	0	1.40
PF07558	Shugoshin_N	Coiled-coil	1	1	0	1.40
PF07575	Nucleopor_Nup85	Family	1	1	0	1.40
PF07774	EMC1_C	Domain	1	1	0	1.40
PF07810	TMC	Domain	1	1	0	1.40
PF08165	FerA	Domain	1	1	0	1.40
PF08238	Sel1	Repeat	1	1	0	1.40
PF08285	DPM3	Family	1	1	0	1.40
PF08324	PUL	Domain	1	1	0	1.40
PF08344	TRP_2	Family	1	1	0	1.40
PF08412	Ion_trans_N	Family	1	1	0	1.40
PF08513	LisH	Domain	1	1	0	1.40
PF08660	Alg14	Family	1	1	0	1.40
PF08669	GCV_T_C	Domain	1	1	0	1.40
PF08674	AChE_tetra	Domain	1	1	0	1.40
PF08801	Nucleoporin_N	Domain	1	1	0	1.40
PF08996	zf-DNA_Pol	Domain	1	1	0	1.40
PF09011	HMG_box_2	Domain	1	1	0	1.40
PF09069	EF-hand_3	Domain	1	1	0	1.40
PF10181	PIG-H	Family	1	1	0	1.40
PF10203	Pet191_N	Family	1	1	0	1.40
PF10243	MIP-T3	Domain	1	1	0	1.40
PF10263	SprT-like	Domain	1	1	0	1.40
PF10273	WGG	Family	1	1	0	1.40
PF10276	zf-CHCC	Domain	1	1	0	1.40
PF10482	CtIP_N	Coiled-coil	1	1	0	1.40
PF10524	NfI_DNAbd_pre-N	Family	1	1	0	1.40
PF10559	Plug_translocon	Domain	1	1	0	1.40
PF10562	CaM_bdg_C0	Domain	1	1	0	1.40
PF10589	NADH_4Fe-4S	Domain	1	1	0	1.40
PF11414	Suppressor_APC	Family	1	1	0	1.40
PF11573	Med23	Family	1	1	0	1.40
PF11597	Med13_N	Domain	1	1	0	1.40
PF11636	Troponin-I_N	Family	1	1	0	1.40
PF12009	Telomerase_RBD	Domain	1	1	0	1.40
PF12146	Hydrolase_4	Family	1	1	0	1.40
PF12254	DNA_pol_alpha_N	Family	1	1	0	1.40
PF12352	V-SNARE_C	Domain	1	1	0	1.40
PF12424	ATP_Ca_trans_C	Family	1	1	0	1.40
PF12597	DUF3767	Family	1	1	0	1.40
PF12624	Chorein_N	Family	1	1	0	1.40
PF12627	PolyA_pol_RNAbd	Domain	1	1	0	1.40
PF12738	PTCB-BRCT	Family	1	1	0	1.40
PF12765	Cohesin_HEAT	Family	1	1	0	1.40
PF12769	PNTB_4TM	Family	1	1	0	1.40
PF12998	ING	Coiled-coil	1	1	0	1.40
PF13418	Kelch_4	Repeat	1	1	0	1.40
PF13649	Methyltransf_25	Domain	1	1	0	1.40
PF13909	zf-H2C2_5	Domain	1	1	0	1.40
PF14382	ECR1_N	Domain	1	1	0	1.40
PF14604	SH3_9	Domain	1	1	0	1.40
PF14724	mit_SMPDase	Family	1	1	0	1.40
PF14746	WASH-7_C	Family	1	1	0	1.40
PF14783	BBS2_Mid	Family	1	1	0	1.40
PF14844	PH_BEACH	Domain	1	1	0	1.40
PF14926	DUF4498	Family	1	1	0	1.40
PF14974	P_C10	Family	1	1	0	1.40
PF14995	TMEM107	Family	1	1	0	1.40
PF15502	MPLKIP	Family	1	1	0	1.40
PF16159	FOXP-CC	Domain	1	1	0	1.40
PF16471	JIP_LZII	Coiled-coil	1	1	0	1.40
PF16484	CPT_N	Domain	1	1	0	1.40
PF16496	SWIRM-assoc_2	Family	1	1	0	1.40
PF16531	SAS-6_N	Domain	1	1	0	1.40
PF16533	SOAR	Domain	1	1	0	1.40
PF16891	STPPase_N	Family	1	1	0	1.40
PF16910	VPS13_mid_rpt	Repeat	1	1	0	1.40
PF17103	Stealth_CR4	Family	1	1	0	1.40
PF17284	Spermine_synt_N	Domain	1	1	0	1.40
PF17751	SKICH	Domain	1	1	0	1.40
PF17779	NOD2_WH	Domain	1	1	0	1.40
PF17888	Carm_PH	Domain	1	1	0	1.40
PF17907	AWS	Domain	1	1	0	1.40
PF17982	C5HCH	Domain	1	1	0	1.40
PF18012	PH_17	Domain	1	1	0	1.40
PF18028	Zmiz1_N	Domain	1	1	0	1.40
PF18201	PIH1_CS	Domain	1	1	0	1.40
PF18262	PhetRS_B1	Domain	1	1	0	1.40
PF18278	RANK_CRD_2	Domain	1	1	0	1.40
PF18424	a_DG1_N2	Domain	1	1	0	1.40
PF18574	zf_C2HC_14	Domain	1	1	0	1.40
PF18797	APC_rep	Repeat	1	1	0	1.40
PF19056	WD40_2	Repeat	1	1	0	1.40
PF00215	OMPdecase	Domain	1	1	1	0.70
PF00297	Ribosomal_L3	Family	1	1	1	0.70
PF00341	PDGF	Domain	1	1	1	0.70
PF00445	Ribonuclease_T2	Domain	1	1	1	0.70
PF00581	Rhodanese	Domain	1	1	1	0.70
PF00615	RGS	Domain	1	1	1	0.70
PF00725	3HCDH	Domain	1	1	1	0.70
PF00733	Asn_synthase	Domain	1	1	1	0.70
PF00889	EF_TS	Family	1	1	1	0.70
PF01121	CoaE	Domain	1	1	1	0.70
PF01157	Ribosomal_L21e	Family	1	1	1	0.70
PF01172	SBDS	Family	1	1	1	0.70
PF01296	Galanin	Family	1	1	1	0.70
PF01335	DED	Domain	1	1	1	0.70
PF01463	LRRCT	Family	1	1	1	0.70
PF01564	Spermine_synth	Domain	1	1	1	0.70
PF01633	Choline_kinase	Family	1	1	1	0.70
PF01799	Fer2_2	Domain	1	1	1	0.70
PF01916	DS	Domain	1	1	1	0.70
PF02020	W2	Family	1	1	1	0.70
PF02172	KIX	Domain	1	1	1	0.70
PF02212	GED	Family	1	1	1	0.70
PF02272	DHHA1	Family	1	1	1	0.70
PF02295	z-alpha	Domain	1	1	1	0.70
PF02301	HORMA	Domain	1	1	1	0.70
PF02518	HATPase_c	Domain	1	1	1	0.70
PF02585	PIG-L	Family	1	1	1	0.70
PF02668	TauD	Domain	1	1	1	0.70
PF02862	DDHD	Family	1	1	1	0.70
PF02885	Glycos_trans_3N	Domain	1	1	1	0.70
PF02936	COX4	Family	1	1	1	0.70
PF03147	FDX-ACB	Domain	1	1	1	0.70
PF03167	UDG	Domain	1	1	1	0.70
PF03226	Yippee-Mis18	Domain	1	1	1	0.70
PF03301	Trp_dioxygenase	Family	1	1	1	0.70
PF03473	MOSC	Domain	1	1	1	0.70
PF03656	Pam16	Family	1	1	1	0.70
PF04106	APG5	Family	1	1	1	0.70
PF04135	Nop10p	Family	1	1	1	0.70
PF04161	Arv1	Family	1	1	1	0.70
PF04438	zf-HIT	Domain	1	1	1	0.70
PF04561	RNA_pol_Rpb2_2	Domain	1	1	1	0.70
PF05076	SUFU	Family	1	1	1	0.70
PF05118	Asp_Arg_Hydrox	Domain	1	1	1	0.70
PF05161	MOFRL	Family	1	1	1	0.70
PF05179	CDC73_C	Domain	1	1	1	0.70
PF05181	XPA_C	Domain	1	1	1	0.70
PF05191	ADK_lid	Domain	1	1	1	0.70
PF05346	DUF747	Family	1	1	1	0.70
PF05902	4_1_CTD	Domain	1	1	1	0.70
PF05934	MCLC	Family	1	1	1	0.70
PF05937	EB1_binding	Family	1	1	1	0.70
PF06218	NPR2	Family	1	1	1	0.70
PF06464	DMAP_binding	Domain	1	1	1	0.70
PF06637	PV-1	Family	1	1	1	0.70
PF07114	TMEM126	Family	1	1	1	0.70
PF07677	A2M_recep	Domain	1	1	1	0.70
PF08235	LNS2	Domain	1	1	1	0.70
PF08332	CaMKII_AD	Domain	1	1	1	0.70
PF08336	P4Ha_N	Family	1	1	1	0.70
PF08473	VGCC_alpha2	Family	1	1	1	0.70
PF08526	PAD_N	Domain	1	1	1	0.70
PF08527	PAD_M	Domain	1	1	1	0.70
PF09377	SBDS_C	Domain	1	1	1	0.70
PF10154	DUF2362	Family	1	1	1	0.70
PF10156	Med17	Family	1	1	1	0.70
PF10168	Nup88	Family	1	1	1	0.70
PF10404	BHD_2	Domain	1	1	1	0.70
PF11235	Med25_SD1	Domain	1	1	1	0.70
PF11262	Tho2	Family	1	1	1	0.70
PF11527	ARL2_Bind_BART	Family	1	1	1	0.70
PF12047	DNMT1-RFD	Domain	1	1	1	0.70
PF12257	IML1	Family	1	1	1	0.70
PF12284	HoxA13_N	Family	1	1	1	0.70
PF12360	Pax7	Family	1	1	1	0.70
PF12369	GnHR_trans	Family	1	1	1	0.70
PF12416	DUF3668	Family	1	1	1	0.70
PF12444	Sox_N	Family	1	1	1	0.70
PF12598	TBX	Family	1	1	1	0.70
PF12701	LSM14	Domain	1	1	1	0.70
PF12705	PDDEXK_1	Domain	1	1	1	0.70
PF13360	PQQ_2	Domain	1	1	1	0.70
PF13768	VWA_3	Domain	1	1	1	0.70
PF13843	DDE_Tnp_1_7	Domain	1	1	1	0.70
PF13880	Acetyltransf_13	Domain	1	1	1	0.70
PF14497	GST_C_3	Domain	1	1	1	0.70
PF14678	FANCI_S4	Family	1	1	1	0.70
PF14719	PID_2	Domain	1	1	1	0.70
PF14726	RTTN_N	Family	1	1	1	0.70
PF14737	DUF4470	Family	1	1	1	0.70
PF15159	PIG-Y	Family	1	1	1	0.70
PF15305	IFT43	Family	1	1	1	0.70
PF15311	HYLS1_C	Family	1	1	1	0.70
PF15924	ALG11_N	Family	1	1	1	0.70
PF16018	Anillin_N	Family	1	1	1	0.70
PF16050	CDC73_N	Family	1	1	1	0.70
PF16185	MTABC_N	Family	1	1	1	0.70
PF16209	PhoLip_ATPase_N	Family	1	1	1	0.70
PF16332	DUF4962	Family	1	1	1	0.70
PF16418	CNOT1_HEAT	Domain	1	1	1	0.70
PF16482	Staufen_C	Domain	1	1	1	0.70
PF16575	CLP1_P	Domain	1	1	1	0.70
PF16746	BAR_3	Domain	1	1	1	0.70
PF16757	Fucosidase_C	Domain	1	1	1	0.70
PF16886	ATP-synt_ab_Xtn	Family	1	1	1	0.70
PF17144	Ribosomal_L5e	Family	1	1	1	0.70
PF17725	YBD	Domain	1	1	1	0.70
PF18383	IFT81_CH	Domain	1	1	1	0.70
PF18487	TSR	Repeat	1	1	1	0.70
PF00034	Cytochrom_C	Domain	1	1	2	0.47
PF01059	Oxidored_q5_N	Family	1	1	2	0.47
PF01150	GDA1_CD39	Family	1	1	2	0.47
PF01247	Ribosomal_L35Ae	Domain	1	1	2	0.47
PF01294	Ribosomal_L13e	Family	1	1	2	0.47
PF01299	Lamp	Family	1	1	2	0.47
PF01504	PIP5K	Family	1	1	2	0.47
PF01582	TIR	Family	1	1	2	0.47
PF01715	IPPT	Domain	1	1	2	0.47
PF01822	WSC	Domain	1	1	2	0.47
PF02423	OCD_Mu_crystall	Family	1	1	2	0.47
PF02790	COX2_TM	Family	1	1	2	0.47
PF02971	FTCD	Domain	1	1	2	0.47
PF03074	GCS	Family	1	1	2	0.47
PF03144	GTP_EFTU_D2	Domain	1	1	2	0.47
PF03345	DDOST_48kD	Family	1	1	2	0.47
PF03937	Sdh5	Domain	1	1	2	0.47
PF04622	ERG2_Sigma1R	Family	1	1	2	0.47
PF04704	Zfx_Zfy_act	Family	1	1	2	0.47
PF04756	OST3_OST6	Family	1	1	2	0.47
PF04777	Evr1_Alr	Family	1	1	2	0.47
PF04800	ETC_C1_NDUFA4	Family	1	1	2	0.47
PF04950	RIBIOP_C	Family	1	1	2	0.47
PF05454	DAG1	Family	1	1	2	0.47
PF05587	Anth_Ig	Domain	1	1	2	0.47
PF05603	DUF775	Family	1	1	2	0.47
PF06083	IL17	Family	1	1	2	0.47
PF06297	PET	Domain	1	1	2	0.47
PF06816	NOD	Family	1	1	2	0.47
PF07092	DUF1356	Family	1	1	2	0.47
PF07140	IFNGR1	Family	1	1	2	0.47
PF07297	DPM2	Family	1	1	2	0.47
PF07479	NAD_Gly3P_dh_C	Domain	1	1	2	0.47
PF07699	Ephrin_rec_like	Family	1	1	2	0.47
PF08240	ADH_N	Domain	1	1	2	0.47
PF08241	Methyltransf_11	Domain	1	1	2	0.47
PF09170	STN1_2	Domain	1	1	2	0.47
PF09279	EF-hand_like	Domain	1	1	2	0.47
PF09305	TACI-CRD2	Domain	1	1	2	0.47
PF10193	Telomere_reg-2	Family	1	1	2	0.47
PF10396	TrmE_N	Family	1	1	2	0.47
PF10486	PI3K_1B_p101	Family	1	1	2	0.47
PF10488	PP1c_bdg	Domain	1	1	2	0.47
PF10521	Tti2	Family	1	1	2	0.47
PF10644	Misat_Tub_SegII	Domain	1	1	2	0.47
PF11799	IMS_C	Domain	1	1	2	0.47
PF12022	DUF3510	Family	1	1	2	0.47
PF12403	Pax2_C	Family	1	1	2	0.47
PF13191	AAA_16	Domain	1	1	2	0.47
PF13439	Glyco_transf_4	Domain	1	1	2	0.47
PF13931	Microtub_bind	Family	1	1	2	0.47
PF13967	RSN1_TM	Family	1	1	2	0.47
PF14721	AIF_C	Domain	1	1	2	0.47
PF14727	PHTB1_N	Family	1	1	2	0.47
PF15462	Barttin	Family	1	1	2	0.47
PF15494	SRCR_2	Domain	1	1	2	0.47
PF15778	UNC80	Family	1	1	2	0.47
PF15936	DUF4749	Family	1	1	2	0.47
PF16630	APC_u5	Disordered	1	1	2	0.47
PF17857	AAA_lid_1	Domain	1	1	2	0.47
PF17872	AAA_lid_10	Domain	1	1	2	0.47
PF17904	KH_9	Domain	1	1	2	0.47
PF18266	Ncstrn_small	Domain	1	1	2	0.47
PF18379	FERM_F1	Domain	1	1	2	0.47
PF18568	COS	Domain	1	1	2	0.47
PF18707	IL2RB_N1	Domain	1	1	2	0.47
PF00050	Kazal_1	Domain	1	1	3	0.35
PF00420	Oxidored_q2	Family	1	1	3	0.35
PF00458	WHEP-TRS	Domain	1	1	3	0.35
PF00709	Adenylsucc_synt	Domain	1	1	3	0.35
PF00773	RNB	Domain	1	1	3	0.35
PF00895	ATP-synt_8	Family	1	1	3	0.35
PF01160	Opiods_neuropep	Family	1	1	3	0.35
PF01406	tRNA-synt_1e	Family	1	1	3	0.35
PF01509	TruB_N	Family	1	1	3	0.35
PF01725	Ham1p_like	Domain	1	1	3	0.35
PF02038	ATP1G1_PLM_MAT8	Family	1	1	3	0.35
PF02793	HRM	Family	1	1	3	0.35
PF02806	Alpha-amylase_C	Domain	1	1	3	0.35
PF02872	5_nucleotid_C	Domain	1	1	3	0.35
PF03232	COQ7	Domain	1	1	3	0.35
PF03493	BK_channel_a	Family	1	1	3	0.35
PF04727	ELMO_CED12	Family	1	1	3	0.35
PF04775	Bile_Hydr_Trans	Family	1	1	3	0.35
PF05355	Apo-CII	Family	1	1	3	0.35
PF05507	MAGP	Family	1	1	3	0.35
PF05786	Cnd2	Family	1	1	3	0.35
PF06346	Drf_FH1	Repeat	1	1	3	0.35
PF06444	NADH_dehy_S2_C	Family	1	1	3	0.35
PF06979	TMEM70	Family	1	1	3	0.35
PF07773	DUF1619	Family	1	1	3	0.35
PF08934	Rb_C	Domain	1	1	3	0.35
PF09341	Pcc1	Family	1	1	3	0.35
PF10245	MRP-S22	Family	1	1	3	0.35
PF11265	Med25_VWA	Family	1	1	3	0.35
PF13401	AAA_22	Domain	1	1	3	0.35
PF13516	LRR_6	Repeat	1	1	3	0.35
PF14306	PUA_2	Domain	1	1	3	0.35
PF14580	LRR_9	Repeat	1	1	3	0.35
PF15152	Kisspeptin	Family	1	1	3	0.35
PF16070	TMEM132	Family	1	1	3	0.35
PF16705	NUDIX_5	Domain	1	1	3	0.35
PF17392	Urocanase_C	Domain	1	1	3	0.35
PF00750	tRNA-synt_1d	Family	1	1	4	0.28
PF00758	EPO_TPO	Domain	1	1	4	0.28
PF00890	FAD_binding_2	Family	1	1	4	0.28
PF01049	Cadherin_C	Family	1	1	4	0.28
PF01212	Beta_elim_lyase	Domain	1	1	4	0.28
PF01265	Cyto_heme_lyase	Family	1	1	4	0.28
PF01268	FTHFS	Family	1	1	4	0.28
PF01273	LBP_BPI_CETP	Family	1	1	4	0.28
PF01556	DnaJ_C	Domain	1	1	4	0.28
PF01735	PLA2_B	Family	1	1	4	0.28
PF01808	AICARFT_IMPCHas	Family	1	1	4	0.28
PF02404	SCF	Domain	1	1	4	0.28
PF02434	Fringe	Family	1	1	4	0.28
PF02453	Reticulon	Family	1	1	4	0.28
PF04831	Popeye	Family	1	1	4	0.28
PF05478	Prominin	Family	1	1	4	0.28
PF08150	FerB	Domain	1	1	4	0.28
PF08610	Pex16	Family	1	1	4	0.28
PF09057	Smac_DIABLO	Domain	1	1	4	0.28
PF10183	ESSS	Family	1	1	4	0.28
PF15492	Nbas_N	Family	1	1	4	0.28
PF15625	CC2D2AN-C2	Domain	1	1	4	0.28
PF16113	ECH_2	Domain	1	1	4	0.28
PF16214	AC_N	Family	1	1	4	0.28
PF17297	PEPCK_N	Domain	1	1	4	0.28
PF00052	Laminin_B	Family	1	1	5	0.23
PF02338	OTU	Family	1	1	5	0.23
PF02965	Met_synt_B12	Domain	1	1	5	0.23
PF05033	Pre-SET	Family	1	1	5	0.23
PF05679	CHGN	Family	1	1	5	0.23
PF05742	TANGO2	Family	1	1	5	0.23
PF06087	Tyr-DNA_phospho	Family	1	1	5	0.23
PF06293	Kdo	Family	1	1	5	0.23
PF06419	COG6	Family	1	1	5	0.23
PF12234	Rav1p_C	Family	1	1	5	0.23
PF12470	SUFU_C	Family	1	1	5	0.23
PF14677	FANCI_S3	Family	1	1	5	0.23
PF15141	UQCC3	Family	1	1	5	0.23
PF15294	Leu_zip	Family	1	1	5	0.23
PF01630	Glyco_hydro_56	Domain	1	1	6	0.20
PF01866	Diphthamide_syn	Family	1	1	6	0.20
PF04113	Gpi16	Family	1	1	6	0.20
PF07412	Geminin	Family	1	1	6	0.20
PF07837	FTCD_N	Domain	1	1	6	0.20
PF18913	FBPase_C	Domain	1	1	6	0.20
PF01134	GIDA	Family	1	1	7	0.18
PF14762	HPS3_Mid	Domain	1	1	7	0.18
PF15362	Enamelin	Family	1	1	7	0.18
PF15917	PIEZO	Family	1	1	7	0.18
PF04987	PigN	Family	1	1	8	0.16
PF05279	Asp-B-Hydro_N	Family	1	1	8	0.16
PF13851	GAS	Coiled-coil	1	1	8	0.16
PF14656	RAB3GAP2_C	Family	1	1	8	0.16
PF18459	PCSK9_C1	Domain	1	1	8	0.16
PF00032	Cytochrom_B_C	Domain	1	1	9	0.14
PF01122	Cobalamin_bind	Family	1	1	9	0.14
PF05782	ECM1	Family	1	1	9	0.14
PF05783	DLIC	Family	1	1	9	0.14
PF07787	TMEM43	Family	1	1	9	0.14
PF03635	Vps35	Family	1	1	10	0.13
PF06202	GDE_C	Domain	1	1	10	0.13
PF12297	EVC2_like	Family	1	1	10	0.13
PF15015	NYD-SP12_N	Family	1	1	11	0.12
PF00033	Cytochrome_B	Domain	1	1	15	0.09
PF15268	Dapper	Family	1	1	18	0.07
PF15324	TALPID3	Family	1	1	19	0.07
PF04762	IKI3	Family	1	1	22	0.06
PF03572	Peptidase_S41	Family	1	1	23	0.06
PF01153	Glypican	Family	1	1	45	0.03
