# Supplementary material for: Mapping OMIM Disease–Related Variations on Protein Domains Reveals an Association Among Variation Type, Pfam Models, and Disease Classes
Source: Front Mol Biosci. 2021 May 7;8:617016. doi: 10.3389/fmolb.2021.617016 (PMC8138129; doi:10.3389/fmolb.2021.617016)
Supplement: Supplementary file 3 [file Table_3.CSV]

PFamID	PFamName	PFamType	a->a	a->r	a->p	a->c	r->a	r->r	r->p	r->c	p->a	p->r	p->p	p->c	c->a	c->r	c->p	c->c
PF00001	7tm_1	Family	53	8	36	35	6	1	15	3	19	12	10	33	12	9	23	10
PF00002	7tm_2	Family	1	0	1	2	0	0	1	0	1	0	0	3	0	1	0	2
PF00003	7tm_3	Family	5	1	7	6	2	0	4	1	2	4	2	1	1	1	1	2
PF00004	AAA	Domain	13	3	5	2	0	0	2	0	6	3	4	5	9	4	12	2
PF00005	ABC_tran	Domain	31	8	28	32	0	1	8	2	20	5	11	12	11	11	38	18
PF00006	ATP-synt_ab	Domain	0	0	1	3	0	0	1	0	1	0	0	0	0	0	3	0
PF00007	Cys_knot	Domain	5	2	2	7	1	0	2	0	5	7	4	8	5	1	8	1
PF00008	EGF	Domain	6	0	5	11	0	0	11	0	4	28	18	13	1	2	15	4
PF00009	GTP_EFTU	Domain	0	0	2	0	0	0	1	0	0	1	1	0	0	2	1	1
PF00010	HLH	Domain	8	0	2	0	0	0	0	0	2	0	1	3	13	5	13	1
PF00011	HSP20	Family	2	0	1	0	0	0	0	0	2	1	1	0	4	2	6	1
PF00012	HSP70	Family	0	0	0	0	0	0	1	0	0	0	0	0	0	1	0	0
PF00013	KH_1	Domain	0	0	1	1	0	0	0	0	0	0	0	0	0	0	0	0
PF00014	Kunitz_BPTI	Domain	0	0	0	0	0	0	1	0	0	0	0	0	0	0	0	0
PF00017	SH2	Domain	12	1	4	4	1	0	8	1	8	2	2	5	7	5	6	6
PF00018	SH3_1	Domain	1	0	0	0	0	0	1	0	0	0	0	0	0	0	0	0
PF00019	TGF_beta	Domain	5	1	5	1	0	0	1	1	2	4	6	2	1	2	4	2
PF00020	TNFR_c6	Domain	1	0	0	0	0	0	0	0	3	3	3	4	2	1	0	0
PF00021	UPAR_LY6	Domain	1	0	0	1	0	0	0	0	2	5	2	3	1	0	1	0
PF00022	Actin	Family	31	2	9	12	0	0	6	0	9	3	6	7	15	3	32	9
PF00023	Ank	Repeat	3	0	1	1	0	0	0	0	0	1	0	0	0	0	1	1
PF00024	PAN_1	Domain	3	0	1	4	2	0	3	0	4	3	4	1	1	1	5	4
PF00025	Arf	Domain	2	1	1	1	0	0	2	0	1	0	0	2	1	0	4	1
PF00026	Asp	Family	0	0	0	0	1	0	1	0	0	0	0	0	0	0	1	1
PF00027	cNMP_binding	Domain	5	3	4	9	1	0	4	0	2	0	1	2	3	2	3	2
PF00028	Cadherin	Domain	11	0	5	5	0	1	3	0	10	2	1	1	6	4	18	8
PF00029	Connexin	Family	78	7	28	29	10	1	20	4	24	17	14	16	12	11	33	15
PF00030	Crystall	Domain	3	2	3	2	0	0	1	1	1	0	0	0	1	0	3	0
PF00031	Cystatin	Domain	0	0	1	2	0	0	0	0	0	0	0	0	0	0	0	0
PF00032	Cytochrom_B_C	Domain	1	0	0	0	0	0	0	0	0	0	0	0	0	0	0	0
PF00033	Cytochrome_B	Domain	0	0	0	0	0	0	0	0	0	0	0	0	0	0	1	0
PF00034	Cytochrom_C	Domain	0	0	1	0	0	0	0	0	0	0	0	0	0	0	0	0
PF00036	EF-hand_1	Domain	0	0	0	1	0	0	0	0	0	0	0	0	0	0	0	2
PF00038	Filament	Coiled-coil	70	8	39	27	2	0	22	5	28	7	18	19	51	7	49	56
PF00039	fn1	Domain	0	0	0	0	0	0	0	1	1	2	0	1	1	0	0	0
PF00040	fn2	Domain	0	0	0	0	0	0	1	0	0	0	0	0	0	0	0	0
PF00041	fn3	Domain	14	1	7	8	1	0	9	3	7	1	5	2	6	1	10	2
PF00042	Globin	Domain	1	0	1	0	0	0	1	0	1	2	0	0	0	0	0	1
PF00045	Hemopexin	Repeat	0	0	0	0	0	0	0	0	0	0	0	0	0	0	2	0
PF00046	Homeodomain	Domain	21	6	5	5	7	0	10	0	7	0	9	9	20	17	35	12
PF00047	ig	Domain	2	0	1	2	0	0	1	0	0	1	0	0	0	0	1	0
PF00049	Insulin	Domain	3	0	2	1	0	0	3	0	1	1	2	3	1	0	5	0
PF00050	Kazal_1	Domain	0	0	0	0	0	0	0	0	0	0	1	0	0	0	0	0
PF00051	Kringle	Domain	1	0	0	0	0	0	0	0	0	0	0	0	0	1	2	0
PF00052	Laminin_B	Family	0	0	0	0	1	0	0	0	0	0	0	0	0	0	0	0
PF00053	Laminin_EGF	Domain	2	0	0	2	0	0	0	0	1	6	1	5	0	0	0	0
PF00054	Laminin_G_1	Domain	7	1	1	5	0	0	0	1	0	0	1	0	0	0	3	2
PF00055	Laminin_N	Family	3	0	1	1	2	0	0	0	2	3	2	1	0	2	5	1
PF00056	Ldh_1_N	Family	1	0	0	3	0	0	0	0	0	0	0	1	0	1	0	0
PF00057	Ldl_recept_a	Repeat	0	0	1	2	1	0	0	0	7	17	2	6	8	4	10	8
PF00058	Ldl_recept_b	Repeat	8	1	6	7	1	0	4	2	6	0	4	1	3	3	10	2
PF00059	Lectin_C	Domain	5	0	2	0	0	0	1	1	1	1	0	2	1	0	1	0
PF00060	Lig_chan	Family	12	0	6	6	2	0	1	0	1	1	1	2	0	0	5	3
PF00061	Lipocalin	Domain	0	0	5	1	0	0	0	0	1	0	0	0	0	0	0	0
PF00062	Lys	Domain	0	0	1	0	0	0	0	0	0	0	0	0	0	0	1	0
PF00063	Myosin_head	Domain	36	3	16	19	4	0	8	1	12	2	7	10	11	4	39	8
PF00066	Notch	Domain	0	0	0	0	0	0	0	0	1	2	1	0	0	0	0	0
PF00067	p450	Domain	45	9	20	23	7	0	9	4	20	9	5	9	16	13	53	10
PF00068	Phospholip_A2_1	Domain	0	0	2	0	0	0	0	0	0	0	0	0	0	0	0	0
PF00069	Pkinase	Domain	22	2	17	18	0	0	12	0	8	3	9	10	12	7	27	11
PF00070	Pyr_redox	Domain	0	0	0	2	0	0	0	0	0	0	0	0	0	0	0	0
PF00071	Ras	Domain	22	2	13	13	2	0	2	1	6	3	3	10	2	0	4	6
PF00074	RnaseA	Domain	2	0	0	0	0	0	1	0	1	1	1	1	3	0	0	2
PF00075	RNase_H	Domain	2	0	0	0	0	0	0	0	0	0	0	0	0	0	0	0
PF00076	RRM_1	Domain	1	0	1	0	0	0	0	0	0	1	0	0	1	0	0	0
PF00078	RVT_1	Family	1	1	0	0	0	0	0	0	0	0	0	0	0	1	3	1
PF00079	Serpin	Domain	24	1	15	17	4	0	8	3	12	5	0	8	7	0	12	4
PF00080	Sod_Cu	Domain	19	3	12	9	0	0	2	0	3	1	4	6	8	1	2	3
PF00082	Peptidase_S8	Domain	4	0	1	5	1	0	1	0	4	1	2	3	1	1	8	1
PF00083	Sugar_tr	Family	21	2	8	16	2	0	4	2	14	5	5	3	6	11	20	5
PF00084	Sushi	Domain	4	0	4	5	1	1	6	3	4	12	5	9	5	0	5	1
PF00085	Thioredoxin	Domain	0	0	0	0	0	0	1	0	0	0	0	0	0	1	1	0
PF00086	Thyroglobulin_1	Domain	0	0	0	0	0	0	0	0	0	2	1	0	0	0	2	0
PF00088	Trefoil	Domain	0	0	0	0	0	0	0	0	2	1	0	1	0	0	0	0
PF00089	Trypsin	Domain	62	13	46	54	7	1	12	6	25	24	21	15	13	9	37	13
PF00090	TSP_1	Domain	1	0	0	0	0	0	1	1	0	0	0	1	0	1	3	1
PF00091	Tubulin	Domain	3	0	1	0	0	0	1	0	4	0	0	1	0	0	1	1
PF00092	VWA	Domain	10	0	9	8	1	0	5	0	2	0	1	3	2	3	13	5
PF00093	VWC	Family	1	0	0	0	0	0	0	0	0	2	0	0	0	0	0	0
PF00094	VWD	Family	3	0	1	0	0	0	0	0	2	0	3	2	0	0	1	0
PF00095	WAP	Domain	0	0	0	0	0	0	0	0	1	1	0	2	0	0	0	0
PF00096	zf-C2H2	Domain	2	1	0	0	3	0	2	0	7	12	6	12	10	9	12	4
PF00097	zf-C3HC4	Domain	0	0	0	0	0	0	0	0	3	0	0	0	0	0	1	0
PF00100	Zona_pellucida	Family	3	1	3	3	0	0	1	0	3	1	2	3	1	1	4	0
PF00102	Y_phosphatase	Domain	4	0	2	1	1	0	3	0	4	0	2	3	1	1	0	1
PF00103	Hormone_1	Domain	1	0	0	0	0	0	0	0	3	1	1	2	1	0	4	2
PF00104	Hormone_recep	Domain	47	8	19	13	7	0	6	3	11	6	10	9	15	4	31	6
PF00105	zf-C4	Domain	7	2	1	7	1	1	3	0	3	7	4	2	3	4	10	5
PF00106	adh_short	Domain	18	1	8	10	2	2	2	1	6	3	3	2	3	3	9	3
PF00107	ADH_zinc_N	Family	0	0	0	1	0	0	1	0	0	0	0	0	0	1	0	0
PF00108	Thiolase_N	Domain	3	0	1	4	0	0	0	0	2	0	1	1	3	0	3	0
PF00110	wnt	Family	2	1	4	0	1	0	2	0	2	1	1	1	1	3	4	3
PF00111	Fer2	Domain	1	0	0	0	0	0	0	0	0	0	0	0	0	0	0	0
PF00112	Peptidase_C1	Domain	4	1	2	2	0	0	7	0	2	1	1	4	4	1	2	0
PF00113	Enolase_C	Domain	0	0	0	2	0	0	0	0	0	0	0	0	0	0	0	0
PF00115	COX1	Family	1	0	0	1	0	0	0	0	1	1	0	0	0	0	0	0
PF00117	GATase	Domain	2	0	1	5	0	0	1	0	1	0	0	2	1	0	3	0
PF00118	Cpn60_TCP1	Family	11	1	3	4	0	0	2	0	9	3	2	4	3	1	4	0
PF00119	ATP-synt_A	Domain	3	0	1	1	0	0	0	0	0	0	1	0	0	0	0	0
PF00120	Gln-synt_C	Domain	0	0	0	0	0	0	0	0	0	0	0	0	0	0	2	0
PF00121	TIM	Domain	4	0	0	0	1	0	0	0	0	1	0	0	0	0	0	1
PF00122	E1-E2_ATPase	Family	21	2	13	17	0	0	1	0	7	5	1	4	2	2	6	2
PF00125	Histone	Domain	1	0	0	3	0	0	0	0	0	0	0	0	2	0	0	1
PF00128	Alpha-amylase	Domain	2	0	2	4	1	0	3	0	5	0	0	2	1	3	6	2
PF00129	MHC_I	Domain	0	0	1	2	0	0	0	0	0	0	2	0	0	0	1	0
PF00130	C1_1	Domain	3	2	2	2	0	0	0	0	4	1	0	3	1	0	0	1
PF00132	Hexapep	Repeat	1	0	0	0	0	0	0	0	0	0	0	1	0	2	1	0
PF00133	tRNA-synt_1	Family	3	0	1	1	0	0	1	0	1	0	1	0	0	0	0	0
PF00134	Cyclin_N	Domain	1	0	0	0	0	0	0	0	0	0	0	0	0	0	0	1
PF00135	COesterase	Domain	6	1	4	7	2	0	3	1	5	1	0	0	2	0	5	4
PF00145	DNA_methylase	Domain	7	0	3	0	0	0	0	0	0	0	0	0	0	0	1	0
PF00146	NADHdh	Family	1	0	2	0	0	0	0	0	0	0	0	0	0	0	0	0
PF00147	Fibrinogen_C	Domain	1	0	0	2	0	0	0	0	2	0	0	2	1	1	3	0
PF00149	Metallophos	Domain	14	1	5	12	1	0	6	2	4	2	6	10	7	0	9	4
PF00151	Lipase	Domain	8	2	9	9	2	0	1	2	3	4	7	6	3	0	7	3
PF00152	tRNA-synt_2	Domain	5	1	0	0	0	0	0	0	0	0	1	2	2	1	6	0
PF00153	Mito_carr	Family	12	1	7	13	1	0	1	0	1	1	1	4	4	1	15	5
PF00155	Aminotran_1_2	Domain	7	1	1	1	0	0	1	0	0	3	1	1	3	1	9	1
PF00156	Pribosyltran	Domain	17	2	8	6	1	0	2	0	3	0	0	4	8	2	2	3
PF00157	Pou	Domain	2	0	0	0	0	1	1	1	1	1	0	1	2	0	2	0
PF00162	PGK	Domain	3	0	0	0	0	0	0	0	0	0	0	1	4	0	1	0
PF00164	Ribosom_S12_S23	Family	0	0	0	0	1	0	0	0	0	0	0	0	0	0	0	1
PF00167	FGF	Domain	0	0	2	1	0	0	2	0	2	2	1	0	2	0	1	1
PF00168	C2	Domain	10	2	5	11	0	0	1	3	3	1	2	4	3	0	3	3
PF00169	PH	Domain	3	1	5	10	0	0	4	1	4	5	1	1	2	0	7	9
PF00170	bZIP_1	Coiled-coil	0	0	0	0	0	0	0	0	0	0	0	0	0	0	1	0
PF00171	Aldedh	Family	12	2	2	12	0	0	2	0	5	8	4	3	0	0	7	1
PF00173	Cyt-b5	Domain	0	0	0	0	0	0	0	0	1	0	0	0	0	1	0	0
PF00174	Oxidored_molyb	Domain	1	0	1	1	0	0	0	0	0	0	0	0	0	0	2	1
PF00175	NAD_binding_1	Domain	1	1	0	1	0	0	1	0	0	2	0	1	0	0	0	0
PF00176	SNF2_N	Family	5	4	6	4	1	0	2	2	7	2	3	7	1	4	10	5
PF00177	Ribosomal_S7	Domain	1	0	0	0	0	0	0	0	0	0	0	0	0	0	0	0
PF00178	Ets	Domain	0	0	0	0	0	0	2	0	0	0	0	0	0	2	5	1
PF00179	UQ_con	Domain	0	0	0	1	0	0	0	0	0	0	0	0	0	0	1	0
PF00180	Iso_dh	Domain	2	0	1	0	0	0	0	0	0	0	0	0	3	0	1	1
PF00184	Hormone_5	Family	7	1	2	4	0	0	0	0	3	7	2	4	2	0	2	0
PF00185	OTCace	Domain	9	3	6	8	1	0	0	0	6	4	2	8	4	2	2	1
PF00186	DHFR_1	Domain	0	1	0	0	0	0	0	0	0	0	0	0	1	0	0	0
PF00194	Carb_anhydrase	Domain	0	0	0	1	0	0	0	0	3	2	1	0	0	0	2	1
PF00198	2-oxoacid_dh	Domain	0	0	1	1	0	0	1	0	0	0	0	0	0	0	0	0
PF00200	Disintegrin	Domain	0	0	0	0	0	0	0	0	0	1	0	0	0	0	0	0
PF00201	UDPGT	Family	7	0	7	4	1	0	1	3	0	3	0	7	3	2	5	1
PF00202	Aminotran_3	Domain	7	0	2	3	0	0	2	0	1	3	0	5	2	0	1	3
PF00206	Lyase_1	Domain	13	0	4	4	0	0	2	0	0	0	4	4	0	7	19	5
PF00208	ELFV_dehydrog	Domain	0	0	0	0	0	0	1	0	0	0	1	0	1	0	4	1
PF00209	SNF	Family	13	0	3	9	0	0	3	0	2	2	1	1	1	1	5	2
PF00210	Ferritin	Domain	0	0	1	0	0	0	0	0	1	0	0	0	0	0	0	0
PF00211	Guanylate_cyc	Domain	4	0	1	1	0	0	0	0	2	0	0	0	0	0	2	0
PF00215	OMPdecase	Domain	0	0	0	1	0	0	0	0	0	0	0	0	0	0	0	0
PF00219	IGFBP	Domain	0	0	0	0	0	0	0	0	0	1	0	1	0	0	0	0
PF00220	Hormone_4	Family	1	0	0	0	0	0	1	0	0	0	0	0	0	0	0	0
PF00221	Lyase_aromatic	Family	1	0	0	0	0	0	0	0	0	0	0	0	2	0	1	0
PF00224	PK	Family	13	3	12	10	1	0	0	0	4	2	1	3	5	2	12	3
PF00225	Kinesin	Domain	2	1	4	1	1	0	2	0	3	0	4	2	5	2	10	4
PF00226	DnaJ	Domain	2	0	0	1	0	0	1	0	0	0	0	0	2	0	0	0
PF00227	Proteasome	Domain	1	0	0	1	0	0	0	0	1	0	0	0	0	0	1	0
PF00229	TNF	Domain	12	1	6	10	3	0	5	2	5	3	4	5	2	1	4	0
PF00230	MIP	Family	8	1	4	6	0	0	1	0	5	1	1	2	1	0	6	0
PF00232	Glyco_hydro_1	Domain	0	0	1	0	0	0	0	0	0	0	0	1	0	0	0	0
PF00233	PDEase_I	Domain	0	0	2	3	0	0	0	0	3	1	0	1	1	0	1	1
PF00235	Profilin	Domain	1	0	1	0	0	0	0	0	1	0	0	0	0	0	0	0
PF00240	ubiquitin	Domain	3	0	0	1	0	0	0	0	0	0	0	0	1	0	1	0
PF00241	Cofilin_ADF	Domain	0	0	1	0	0	0	0	0	0	0	0	0	0	0	0	0
PF00243	NGF	Domain	0	0	0	0	0	0	0	0	0	0	0	0	0	1	0	0
PF00244	14-3-3	Domain	0	0	0	0	0	0	0	0	0	0	0	0	0	0	1	1
PF00245	Alk_phosphatase	Domain	20	3	16	9	2	0	1	1	7	2	4	5	9	3	11	9
PF00246	Peptidase_M14	Domain	1	0	0	2	0	0	0	0	1	0	0	0	0	2	1	0
PF00248	Aldo_ket_red	Domain	2	1	0	2	0	0	0	0	0	0	3	0	0	0	1	0
PF00249	Myb_DNA-binding	Domain	3	0	0	0	0	0	0	0	0	0	0	0	0	0	0	0
PF00250	Forkhead	Domain	15	3	13	6	8	0	7	2	4	3	4	5	4	2	9	3
PF00252	Ribosomal_L16	Family	1	0	0	0	0	0	0	0	0	0	0	0	0	0	0	1
PF00253	Ribosomal_S14	Family	0	1	1	0	0	0	0	0	0	0	0	0	0	0	1	0
PF00254	FKBP_C	Domain	1	0	0	0	0	0	0	0	0	0	0	0	0	0	1	1
PF00258	Flavodoxin_1	Domain	1	0	1	0	0	0	0	1	0	0	0	0	0	0	0	0
PF00261	Tropomyosin	Coiled-coil	6	0	0	0	0	0	1	0	1	1	0	2	10	1	3	6
PF00264	Tyrosinase	Domain	5	3	7	4	3	0	2	0	5	3	4	7	8	3	10	1
PF00266	Aminotran_5	Domain	8	0	3	14	1	0	0	1	6	2	1	1	2	0	6	1
PF00268	Ribonuc_red_sm	Domain	1	0	1	0	0	0	0	1	0	1	0	0	1	0	2	1
PF00270	DEAD	Domain	6	1	2	0	0	0	0	0	0	1	0	3	1	0	5	0
PF00271	Helicase_C	Family	6	1	3	3	1	0	1	2	4	1	1	8	9	2	22	1
PF00273	Serum_albumin	Domain	1	0	0	0	0	0	0	0	0	0	0	0	1	0	1	0
PF00274	Glycolytic	Domain	5	1	1	2	0	0	1	0	0	1	0	3	1	2	1	1
PF00281	Ribosomal_L5	Domain	0	0	1	0	0	0	0	0	0	0	0	0	0	0	0	0
PF00282	Pyridoxal_deC	Domain	2	0	3	0	1	0	0	0	0	1	0	1	0	1	2	0
PF00288	GHMP_kinases_N	Family	2	0	1	3	0	0	0	0	2	0	0	0	0	0	1	0
PF00289	Biotin_carb_N	Domain	4	0	3	0	0	0	1	0	0	1	1	1	0	1	0	1
PF00291	PALP	Family	21	0	10	7	0	0	0	0	4	3	4	3	5	1	12	7
PF00292	PAX	Domain	13	2	9	11	1	0	1	0	5	3	3	4	4	2	7	1
PF00294	PfkB	Family	0	0	1	2	0	0	0	0	0	0	0	0	1	0	0	0
PF00297	Ribosomal_L3	Family	0	0	0	1	0	0	0	0	0	0	0	0	0	0	0	0
PF00300	His_Phos_1	Domain	0	0	0	1	0	0	0	0	0	0	0	0	1	1	2	0
PF00305	Lipoxygenase	Domain	7	1	0	2	0	0	2	0	1	0	1	1	1	0	2	1
PF00307	CH	Domain	10	1	7	3	0	0	3	2	5	3	1	1	2	2	4	4
PF00316	FBPase	Domain	0	0	1	1	0	0	1	0	0	0	0	0	0	0	0	0
PF00318	Ribosomal_S2	Family	0	1	0	0	0	0	0	0	0	0	1	0	1	1	3	0
PF00320	GATA	Domain	2	0	5	2	1	0	0	1	6	0	2	3	3	1	5	0
PF00322	Endothelin	Repeat	0	0	1	1	0	0	0	0	0	0	0	0	0	0	0	0
PF00324	AA_permease	Family	20	2	9	8	1	0	1	1	10	2	3	3	2	3	12	2
PF00328	His_Phos_2	Family	0	0	0	0	0	0	0	0	1	0	0	1	0	0	3	0
PF00329	Complex1_30kDa	Family	0	0	0	0	0	0	0	0	1	0	0	0	0	1	0	0
PF00330	Aconitase	Family	1	0	0	1	0	0	0	0	0	0	0	1	0	0	0	0
PF00335	Tetraspanin	Family	10	1	6	9	1	0	2	0	2	2	2	3	3	3	2	1
PF00340	IL1	Domain	0	0	0	0	0	0	0	0	1	0	0	1	0	1	0	0
PF00341	PDGF	Domain	1	0	0	0	0	0	0	0	0	0	0	0	0	0	0	0
PF00342	PGI	Domain	4	1	2	0	0	0	0	0	3	0	0	3	1	1	6	1
PF00343	Phosphorylase	Family	5	0	1	2	0	0	0	1	0	1	2	2	0	2	1	2
PF00344	SecY	Family	0	0	0	0	0	0	0	0	1	0	0	0	0	0	0	0
PF00346	Complex1_49kDa	Family	0	0	1	0	0	0	0	0	1	0	0	0	0	0	1	0
PF00348	polyprenyl_synt	Domain	0	0	0	0	0	0	0	0	0	0	0	0	0	0	1	1
PF00349	Hexokinase_1	Domain	10	0	9	7	0	0	5	0	8	1	1	3	0	3	3	4
PF00350	Dynamin_N	Domain	9	1	1	4	0	0	1	0	3	0	1	3	1	0	2	1
PF00351	Biopterin_H	Domain	47	5	29	11	5	0	15	2	20	13	8	6	20	7	23	4
PF00357	Integrin_alpha	Family	0	0	0	0	0	0	0	0	0	0	0	0	0	1	1	0
PF00361	Proton_antipo_M	Family	3	0	2	0	0	0	0	0	0	0	1	1	1	0	2	0
PF00362	Integrin_beta	Domain	8	1	5	6	0	0	1	0	4	0	2	0	3	4	7	0
PF00364	Biotin_lipoyl	Domain	1	0	0	1	0	0	0	0	0	0	0	0	0	0	0	0
PF00365	PFK	Domain	1	0	0	1	0	0	1	0	0	0	1	0	5	0	0	0
PF00373	FERM_M	Domain	1	0	1	1	0	0	0	1	1	1	0	1	1	2	0	1
PF00375	SDF	Family	1	0	0	3	0	0	0	0	0	0	0	0	0	2	0	1
PF00377	Prion	Domain	2	0	0	1	0	0	1	0	2	0	0	2	0	0	4	2
PF00378	ECH_1	Domain	2	0	3	1	0	0	0	0	0	0	1	2	1	0	2	1
PF00382	TFIIB	Domain	0	0	0	0	0	0	0	0	2	0	0	0	0	1	0	0
PF00385	Chromo	Domain	0	0	0	0	0	0	1	0	0	1	0	0	0	1	0	0
PF00386	C1q	Domain	2	0	0	3	0	0	2	3	3	0	0	3	1	0	0	0
PF00387	PI-PLC-Y	Family	0	0	1	0	0	0	1	0	0	0	1	0	0	0	2	0
PF00388	PI-PLC-X	Family	0	0	0	0	0	0	0	0	1	0	1	0	0	0	0	0
PF00389	2-Hacid_dh	Domain	1	0	0	1	0	0	0	0	0	0	0	0	0	2	1	0
PF00394	Cu-oxidase	Domain	14	2	4	6	1	0	2	0	8	3	1	1	3	0	2	4
PF00397	WW	Domain	0	0	1	1	0	0	0	0	0	0	0	0	0	0	0	0
PF00400	WD40	Repeat	9	1	10	1	0	0	4	0	7	2	1	1	8	0	4	4
PF00403	HMA	Domain	2	0	1	1	0	0	0	0	0	0	0	0	0	1	0	0
PF00405	Transferrin	Domain	1	0	0	0	0	0	0	0	0	0	0	0	0	0	1	0
PF00406	ADK	Domain	1	0	0	2	0	0	1	0	0	0	0	0	1	2	0	0
PF00408	PGM_PMM_IV	Family	1	0	0	0	0	0	0	0	0	0	0	1	0	1	1	0
PF00412	LIM	Domain	1	1	0	0	0	0	2	0	4	15	6	5	1	0	3	0
PF00413	Peptidase_M10	Domain	1	0	2	0	1	0	0	0	0	1	1	0	0	0	0	2
PF00415	RCC1	Repeat	5	0	2	4	0	0	0	0	0	3	2	2	1	0	0	0
PF00418	Tubulin-binding	Family	5	0	1	0	0	0	0	0	0	1	2	1	2	0	1	0
PF00420	Oxidored_q2	Family	1	0	0	0	0	0	0	0	0	0	0	0	0	0	0	0
PF00431	CUB	Domain	3	0	1	1	0	0	1	0	0	0	0	0	1	0	0	0
PF00432	Prenyltrans	Repeat	0	0	1	0	0	0	0	1	0	0	0	0	0	0	0	0
PF00433	Pkinase_C	Family	0	0	0	0	0	0	0	0	1	0	0	0	0	2	0	0
PF00435	Spectrin	Domain	5	0	1	3	0	0	0	1	6	0	0	2	1	1	0	3
PF00438	S-AdoMet_synt_N	Domain	0	0	0	1	0	0	0	0	0	0	1	0	0	0	0	0
PF00439	Bromodomain	Domain	0	0	0	1	0	0	1	0	0	0	0	0	0	0	0	0
PF00441	Acyl-CoA_dh_1	Domain	9	1	8	6	1	0	3	0	4	0	1	8	1	7	22	3
PF00443	UCH	Family	0	0	0	0	0	0	1	0	0	0	0	0	1	0	0	0
PF00445	Ribonuclease_T2	Domain	0	0	0	0	0	0	0	0	0	0	0	1	0	0	0	0
PF00447	HSF_DNA-bind	Domain	2	0	0	0	0	0	0	0	0	0	0	0	0	0	2	0
PF00448	SRP54	Domain	0	0	0	4	0	0	0	0	1	2	0	0	0	0	0	0
PF00450	Peptidase_S10	Domain	2	0	2	0	1	0	2	1	1	1	0	1	0	0	0	1
PF00454	PI3_PI4_kinase	Family	4	0	1	2	1	0	1	0	0	3	0	1	3	0	3	0
PF00458	WHEP-TRS	Domain	1	0	0	0	0	0	0	0	0	0	0	0	0	0	0	0
PF00459	Inositol_P	Family	0	0	0	0	0	0	0	0	1	0	0	0	0	0	1	0
PF00462	Glutaredoxin	Domain	0	0	0	0	1	0	0	0	0	0	0	0	0	0	1	0
PF00474	SSF	Family	1	0	1	4	0	0	1	0	1	0	0	1	1	1	1	0
PF00476	DNA_pol_A	Family	3	0	4	3	0	0	1	0	2	2	4	1	1	1	8	1
PF00478	IMPDH	Domain	1	0	0	0	0	0	0	0	2	0	0	1	1	1	1	0
PF00479	G6PD_N	Domain	5	0	2	1	0	0	1	0	0	1	1	1	3	1	5	1
PF00480	ROK	Family	5	0	7	1	0	0	2	0	0	0	1	0	0	0	0	0
PF00483	NTP_transferase	Family	1	0	3	1	0	0	0	0	0	0	1	0	0	0	2	0
PF00487	FA_desaturase	Domain	1	0	0	0	0	0	0	0	0	0	1	1	0	1	0	0
PF00488	MutS_V	Domain	6	0	3	3	0	0	0	0	1	2	1	2	1	1	0	3
PF00490	ALAD	Domain	2	0	1	1	0	0	0	0	0	0	0	0	0	1	0	0
PF00491	Arginase	Domain	3	0	1	2	0	0	0	0	1	0	0	0	0	0	1	0
PF00493	MCM	Domain	0	0	0	0	0	0	0	0	1	0	0	0	0	0	0	0
PF00494	SQS_PSY	Domain	0	0	1	0	0	0	0	0	1	0	0	2	2	0	0	0
PF00498	FHA	Family	0	0	0	1	0	0	0	0	0	0	0	1	1	1	4	0
PF00499	Oxidored_q3	Family	6	0	2	0	0	0	1	0	0	0	0	0	0	0	0	0
PF00501	AMP-binding	Family	1	0	2	1	0	0	0	0	2	0	0	1	0	1	4	1
PF00503	G-alpha	Domain	5	0	4	4	1	0	1	1	2	1	0	2	8	1	12	3
PF00505	HMG_box	Domain	14	0	7	5	4	1	6	2	3	2	4	0	4	1	4	2
PF00507	Oxidored_q4	Family	0	0	1	0	0	0	0	0	2	0	0	0	0	0	0	0
PF00510	COX3	Family	0	0	2	0	0	0	0	0	0	0	0	0	0	0	0	0
PF00514	Arm	Repeat	1	0	0	0	0	0	1	0	0	0	0	0	0	0	0	0
PF00520	Ion_trans	Family	217	35	111	123	30	1	70	14	81	31	30	55	40	20	122	40
PF00525	Crystallin	Family	0	0	0	0	0	0	0	0	0	0	0	0	1	0	2	0
PF00530	SRCR	Domain	0	0	0	1	0	0	0	0	0	0	0	1	0	0	0	0
PF00531	Death	Domain	2	0	3	5	0	0	1	0	2	1	0	2	4	1	1	2
PF00533	BRCT	Family	0	0	0	3	0	0	0	0	0	0	0	1	0	1	0	0
PF00534	Glycos_transf_1	Family	2	1	3	4	0	0	0	1	3	0	1	1	2	2	0	1
PF00535	Glycos_transf_2	Family	1	0	0	0	0	0	0	0	0	0	0	0	2	1	2	0
PF00536	SAM_1	Domain	0	2	0	0	0	0	1	0	1	0	0	0	1	0	0	0
PF00551	Formyl_trans_N	Domain	0	0	0	0	0	0	0	0	2	0	0	0	0	0	0	0
PF00557	Peptidase_M24	Domain	0	0	1	2	0	0	0	0	0	0	0	0	0	0	1	0
PF00561	Abhydrolase_1	Domain	1	0	0	0	0	0	0	0	3	0	0	1	0	0	0	1
PF00562	RNA_pol_Rpb2_6	Domain	0	0	0	0	0	0	0	0	0	0	0	0	0	0	1	1
PF00564	PB1	Domain	2	0	0	0	0	0	0	0	0	0	0	0	0	0	0	1
PF00566	RabGAP-TBC	Family	2	0	0	1	1	0	1	0	1	0	0	0	0	1	3	0
PF00568	WH1	Domain	3	1	1	3	1	0	3	0	3	1	1	1	1	0	2	2
PF00569	ZZ	Domain	1	0	0	0	0	0	0	0	0	2	0	2	0	0	2	1
PF00571	CBS	Domain	7	0	2	6	2	0	0	0	4	1	4	2	3	4	6	2
PF00574	CLP_protease	Domain	0	0	0	0	0	0	0	1	1	0	1	0	0	0	0	0
PF00576	Transthyretin	Domain	18	0	11	5	5	1	5	0	5	1	2	2	6	0	4	5
PF00579	tRNA-synt_1b	Family	2	0	0	1	0	0	0	0	0	0	0	1	1	0	0	1
PF00581	Rhodanese	Domain	0	0	0	0	1	0	0	0	0	0	0	0	0	0	0	0
PF00583	Acetyltransf_1	Family	0	0	0	0	0	0	1	0	1	0	0	0	0	0	1	0
PF00587	tRNA-synt_2b	Domain	1	0	0	4	0	0	0	0	0	0	0	1	1	0	1	0
PF00591	Glycos_transf_3	Family	0	0	1	1	0	0	0	0	0	0	0	0	1	0	0	1
PF00594	Gla	Domain	3	0	2	3	0	0	4	0	1	1	0	2	12	1	3	6
PF00595	PDZ	Domain	1	0	0	3	0	0	0	0	0	0	0	0	0	0	1	1
PF00605	IRF	Domain	7	0	1	1	1	0	0	1	4	0	1	1	2	0	5	2
PF00612	IQ	Motif	0	0	1	0	0	0	0	0	0	0	0	0	0	0	0	0
PF00613	PI3Ka	Family	0	0	0	0	0	0	0	0	0	0	0	0	2	0	0	1
PF00615	RGS	Domain	0	0	0	1	0	0	0	0	0	0	0	0	0	0	0	0
PF00616	RasGAP	Family	2	1	0	0	0	0	0	0	0	0	1	0	0	0	3	4
PF00617	RasGEF	Family	0	1	0	2	0	0	0	0	1	1	0	0	0	0	0	1
PF00618	RasGEF_N	Domain	0	0	0	0	1	0	1	0	0	0	0	0	0	0	0	0
PF00619	CARD	Domain	0	0	2	0	0	0	0	0	0	0	0	0	0	1	1	1
PF00620	RhoGAP	Domain	2	0	0	0	0	0	0	0	0	0	1	0	0	0	1	1
PF00621	RhoGEF	Domain	0	0	4	3	0	0	1	0	1	0	1	1	1	2	3	0
PF00622	SPRY	Family	9	0	2	2	1	0	1	0	1	0	1	0	2	0	4	2
PF00623	RNA_pol_Rpb1_2	Domain	1	0	0	0	0	0	0	0	0	0	0	0	0	0	2	0
PF00626	Gelsolin	Domain	1	0	0	0	0	0	0	0	0	0	0	0	0	1	2	0
PF00627	UBA	Domain	1	0	0	0	0	0	0	0	0	0	0	0	0	0	0	0
PF00628	PHD	Domain	3	0	1	0	0	0	0	1	0	4	0	0	1	0	1	0
PF00630	Filamin	Domain	2	1	6	8	0	0	0	0	3	1	0	1	1	0	0	1
PF00632	HECT	Domain	1	1	0	1	0	0	2	0	1	0	1	1	1	1	3	2
PF00633	HHH	Motif	0	0	0	1	0	0	0	0	0	0	0	0	0	0	0	0
PF00634	BRCA2	Family	0	0	0	0	0	0	0	0	1	0	1	0	0	0	1	0
PF00635	Motile_Sperm	Domain	0	0	1	0	0	0	0	0	1	0	0	0	0	0	0	0
PF00636	Ribonuclease_3	Family	0	0	0	0	0	0	0	0	0	0	0	0	1	1	0	0
PF00637	Clathrin	Family	1	0	0	0	0	0	0	0	0	0	0	0	0	0	0	0
PF00641	zf-RanBP	Domain	1	0	0	0	0	0	0	0	0	0	0	0	0	0	0	0
PF00642	zf-CCCH	Family	0	0	0	0	0	0	0	0	0	3	1	1	0	0	0	0
PF00643	zf-B_box	Domain	0	0	0	0	0	0	0	0	0	0	1	0	0	0	1	0
PF00648	Peptidase_C2	Family	6	0	2	2	0	0	2	0	2	1	1	1	3	0	1	2
PF00650	CRAL_TRIO	Domain	0	0	1	2	0	0	0	0	0	0	1	0	0	2	2	1
PF00651	BTB	Domain	6	3	1	1	0	0	1	0	2	0	0	0	1	0	5	0
PF00652	Ricin_B_lectin	Domain	0	0	0	0	0	0	0	0	1	1	0	0	0	0	0	0
PF00654	Voltage_CLC	Family	24	3	6	15	3	0	5	0	5	1	1	6	2	1	9	2
PF00656	Peptidase_C14	Domain	1	1	0	0	0	0	0	0	0	0	0	0	0	1	0	0
PF00664	ABC_membrane	Family	29	2	15	29	4	0	10	2	15	9	3	11	12	7	21	7
PF00667	FAD_binding_1	Domain	1	0	0	2	0	0	0	0	0	0	0	1	0	0	1	0
PF00675	Peptidase_M16	Family	2	0	0	0	0	0	0	0	1	0	0	0	0	1	2	0
PF00676	E1_dh	Family	4	0	3	2	1	0	1	0	3	0	0	2	2	1	7	0
PF00681	Plectin	Repeat	0	0	1	0	0	0	0	0	0	0	0	0	0	0	1	0
PF00682	HMGL-like	Domain	3	1	1	1	0	0	1	0	0	3	0	2	2	0	6	3
PF00683	TB	Family	4	0	7	4	1	0	2	0	2	18	4	9	0	0	2	1
PF00685	Sulfotransfer_1	Domain	11	0	5	4	2	0	4	0	6	4	1	0	5	4	9	6
PF00686	CBM_20	Family	0	0	0	0	3	0	0	0	1	0	0	0	1	0	1	1
PF00688	TGFb_propeptide	Family	3	0	1	1	0	0	1	0	3	0	2	4	3	0	5	0
PF00689	Cation_ATPase_C	Family	3	1	3	8	0	0	0	1	2	2	0	1	1	4	2	2
PF00690	Cation_ATPase_N	Domain	0	0	1	2	0	0	0	0	0	0	1	0	0	0	0	0
PF00694	Aconitase_C	Domain	0	0	0	1	0	0	0	0	0	0	0	0	0	0	0	0
PF00696	AA_kinase	Family	2	0	0	1	0	0	0	0	0	0	0	0	1	1	4	0
PF00701	DHDPS	Domain	1	0	0	0	0	0	0	0	1	0	0	0	0	0	0	0
PF00702	Hydrolase	Domain	23	2	9	17	1	0	1	1	9	4	6	4	10	2	8	4
PF00703	Glyco_hydro_2	Domain	1	0	0	0	0	0	2	0	0	0	0	0	0	0	0	0
PF00709	Adenylsucc_synt	Domain	0	0	0	0	0	0	0	0	0	0	0	0	0	0	1	0
PF00719	Pyrophosphatase	Domain	4	0	0	0	0	0	0	0	0	0	0	0	1	0	0	1
PF00723	Glyco_hydro_15	Domain	3	0	1	1	0	0	0	0	1	1	0	0	2	1	3	1
PF00725	3HCDH	Domain	1	0	0	0	0	0	0	0	0	0	0	0	0	0	0	0
PF00728	Glyco_hydro_20	Domain	4	1	5	5	0	0	5	1	1	4	2	2	5	2	8	1
PF00730	HhH-GPD	Domain	1	0	0	2	0	0	2	0	0	0	1	0	0	1	4	0
PF00733	Asn_synthase	Domain	0	0	0	0	1	0	0	0	0	0	0	0	0	0	0	0
PF00735	Septin	Domain	0	0	0	0	0	0	0	0	1	0	0	0	0	0	1	0
PF00743	FMO-like	Family	3	0	1	0	0	0	0	0	0	0	1	0	1	1	0	1
PF00749	tRNA-synt_1c	Domain	0	0	4	0	0	0	0	0	0	1	0	0	1	3	3	2
PF00750	tRNA-synt_1d	Family	0	0	0	0	0	0	0	0	0	0	0	0	0	0	1	0
PF00752	XPG_N	Family	0	0	1	1	0	0	0	0	0	0	0	0	0	0	0	0
PF00753	Lactamase_B	Domain	1	0	0	1	0	0	1	0	2	0	0	1	0	1	1	0
PF00754	F5_F8_type_C	Domain	19	6	13	11	3	0	12	3	6	4	5	7	17	4	27	4
PF00755	Carn_acyltransf	Family	7	1	5	4	2	2	2	1	3	1	0	1	5	1	7	2
PF00757	Furin-like	Domain	1	0	0	0	0	0	0	0	0	3	0	1	0	0	3	0
PF00758	EPO_TPO	Domain	0	0	0	0	0	0	0	0	0	0	0	0	0	0	1	0
PF00762	Ferrochelatase	Domain	3	0	2	3	1	0	1	0	5	1	0	0	0	0	1	1
PF00763	THF_DHG_CYH	Domain	1	0	0	0	0	0	0	0	0	1	0	0	0	0	0	0
PF00764	Arginosuc_synth	Family	19	0	7	8	0	0	1	3	10	1	1	3	5	3	22	3
PF00766	ETF_alpha	Domain	0	0	0	0	0	0	0	0	1	0	0	0	0	0	0	0
PF00769	ERM	Coiled-coil	2	0	1	0	0	0	0	0	2	0	0	0	1	0	2	1
PF00773	RNB	Domain	0	0	0	0	0	0	0	0	0	1	0	0	0	0	0	0
PF00777	Glyco_transf_29	Family	1	0	0	0	0	0	0	0	0	0	0	0	0	1	0	0
PF00779	BTK	Motif	0	0	0	0	0	0	0	0	1	0	1	1	0	0	0	0
PF00781	DAGK_cat	Family	0	0	0	0	0	0	0	0	0	0	0	0	1	0	0	0
PF00782	DSPc	Domain	7	1	2	3	0	0	3	0	6	6	2	4	2	1	3	1
PF00784	MyTH4	Family	2	1	0	0	0	0	0	0	0	1	0	0	0	1	2	3
PF00786	PBD	Domain	1	0	0	0	0	0	1	0	0	0	0	0	0	0	0	0
PF00787	PX	Domain	0	0	0	0	0	0	0	0	0	0	0	0	1	1	3	0
PF00792	PI3K_C2	Domain	1	0	0	1	0	0	0	0	0	1	0	0	0	0	1	2
PF00794	PI3K_rbd	Domain	0	0	0	0	0	0	0	0	0	0	0	0	0	0	0	1
PF00795	CN_hydrolase	Family	0	0	1	2	1	0	0	0	0	0	0	1	0	2	1	1
PF00801	PKD	Domain	0	0	1	1	0	0	2	0	2	0	0	0	1	1	0	1
PF00804	Syntaxin	Domain	0	0	0	2	0	0	0	0	0	0	0	0	0	0	0	0
PF00806	PUF	Repeat	0	0	0	0	0	0	0	0	0	0	1	0	0	2	0	0
PF00812	Ephrin	Domain	4	0	6	0	0	0	0	0	4	2	1	0	0	0	0	0
PF00814	TsaD	Family	2	0	2	0	0	0	0	0	0	0	0	1	1	0	3	2
PF00817	IMS	Family	0	0	0	0	0	0	0	0	1	0	0	0	1	0	1	0
PF00822	PMP22_Claudin	Family	14	3	4	14	2	0	1	1	8	3	2	6	2	0	2	0
PF00850	Hist_deacetyl	Domain	0	0	0	1	0	0	0	0	1	0	0	1	0	0	0	0
PF00853	Runt	Domain	4	1	0	5	0	0	3	0	3	0	3	4	5	2	12	1
PF00855	PWWP	Domain	1	0	1	0	0	0	0	1	1	0	0	0	0	0	1	0
PF00856	SET	Family	0	0	1	1	0	0	3	0	2	2	0	0	0	1	5	0
PF00858	ASC	Family	3	0	4	0	0	0	0	0	1	0	2	1	0	0	0	1
PF00864	P2X_receptor	Family	1	0	0	1	0	0	0	0	0	0	0	0	0	0	0	0
PF00867	XPG_I	Family	2	0	0	0	0	0	0	0	0	0	0	0	0	0	0	0
PF00868	Transglut_N	Domain	0	1	4	2	0	0	1	0	0	1	1	0	2	0	8	0
PF00870	P53	Domain	13	1	11	3	0	0	4	0	2	5	7	4	12	4	24	5
PF00881	Nitroreductase	Domain	0	0	1	0	0	0	0	0	0	0	0	0	0	1	0	0
PF00884	Sulfatase	Family	55	4	38	52	10	0	18	6	23	24	12	20	22	9	42	11
PF00888	Cullin	Family	1	0	0	0	0	0	0	0	2	0	0	0	1	0	1	1
PF00889	EF_TS	Family	0	0	0	0	0	0	0	0	0	0	1	0	0	0	0	0
PF00890	FAD_binding_2	Family	0	0	0	0	0	0	0	0	1	0	0	0	0	0	0	0
PF00895	ATP-synt_8	Family	0	0	0	0	0	0	0	1	0	0	0	0	0	0	0	0
PF00899	ThiF	Domain	3	0	0	1	0	0	0	0	1	0	0	0	1	0	1	1
PF00903	Glyoxalase	Domain	2	0	0	0	0	0	0	0	0	0	0	0	0	0	0	0
PF00907	T-box	Domain	7	0	1	1	0	1	2	1	1	2	2	1	0	1	1	3
PF00909	Ammonium_transp	Family	1	0	0	3	0	0	1	0	0	0	1	0	0	0	0	0
PF00916	Sulfate_transp	Family	13	2	2	6	1	0	2	1	14	3	3	3	2	1	3	1
PF00917	MATH	Domain	1	0	0	0	0	0	0	0	0	0	0	0	0	0	0	0
PF00927	Transglut_C	Domain	1	1	1	0	0	0	0	0	0	0	0	1	2	0	6	0
PF00928	Adap_comp_sub	Family	0	0	0	0	0	0	0	0	0	0	0	0	0	1	0	0
PF00930	DPPIV_N	Family	1	0	0	0	0	0	0	0	0	0	0	0	0	0	0	0
PF00932	LTD	Domain	3	0	1	3	0	0	2	1	1	0	0	4	6	3	12	1
PF00939	Na_sulph_symp	Family	1	0	1	2	0	0	0	0	3	0	0	0	0	0	1	0
PF00953	Glycos_transf_4	Family	4	0	2	0	0	0	1	0	0	0	0	0	0	0	0	0
PF00955	HCO3_cotransp	Family	9	0	2	15	0	0	1	0	10	1	1	5	1	3	14	2
PF00956	NAP	Family	0	0	0	0	1	0	0	0	0	1	0	0	0	0	0	0
PF00957	Synaptobrevin	Family	0	0	0	0	0	0	1	0	1	0	0	0	1	0	0	0
PF00962	A_deaminase	Domain	9	0	4	6	0	0	2	1	3	0	0	2	1	5	11	1
PF00965	TIMP	Domain	0	0	2	0	0	0	1	0	0	0	1	0	0	0	0	0
PF00970	FAD_binding_6	Domain	3	0	0	0	0	0	0	0	1	0	0	0	0	0	1	0
PF00988	CPSase_sm_chain	Domain	1	0	1	2	0	0	0	1	0	2	0	0	1	0	0	0
PF00992	Troponin	Family	3	0	2	0	2	0	0	0	1	2	0	0	5	3	6	2
PF00994	MoCF_biosynth	Domain	0	0	0	0	0	0	0	0	0	0	0	0	1	0	0	0
PF00995	Sec1	Family	4	0	1	4	0	0	0	0	2	3	1	1	0	4	5	2
PF00996	GDI	Family	1	0	0	0	0	0	0	0	1	0	0	1	1	0	0	0
PF00999	Na_H_Exchanger	Family	1	1	1	2	0	0	0	0	0	0	0	0	0	0	1	0
PF01000	RNA_pol_A_bac	Domain	1	0	0	1	0	0	0	0	0	0	0	1	0	0	2	0
PF01007	IRK	Domain	12	0	3	11	1	1	2	1	4	3	0	6	4	3	6	1
PF01008	IF-2B	Family	3	1	1	3	0	0	1	0	0	3	0	1	1	0	2	1
PF01012	ETF	Domain	1	0	0	1	0	0	0	0	0	0	0	0	0	0	2	0
PF01017	STAT_alpha	Family	3	0	0	0	0	0	1	0	2	0	0	3	2	1	4	1
PF01030	Recep_L_domain	Repeat	4	0	3	3	1	0	1	0	0	1	0	1	2	0	2	0
PF01031	Dynamin_M	Family	1	0	2	2	1	0	0	0	0	0	0	0	0	3	3	1
PF01033	Somatomedin_B	Family	0	0	0	0	0	0	0	0	0	1	3	3	0	0	0	0
PF01039	Carboxyl_trans	Family	13	2	5	14	1	0	5	1	6	4	1	7	1	4	9	2
PF01040	UbiA	Family	4	1	5	6	0	0	1	0	3	1	5	2	5	0	4	1
PF01044	Vinculin	Family	2	0	1	1	0	0	0	0	0	0	0	0	0	1	1	1
PF01048	PNP_UDP_1	Domain	1	0	0	0	0	0	1	0	0	0	0	0	2	0	0	1
PF01049	Cadherin_C	Family	1	0	0	0	0	0	0	0	0	0	0	0	0	0	0	0
PF01053	Cys_Met_Meta_PP	Domain	0	0	0	0	0	0	0	0	1	0	0	1	0	0	0	0
PF01055	Glyco_hydro_31	Family	18	2	4	11	1	2	4	2	8	5	4	8	9	2	13	3
PF01058	Oxidored_q6	Family	1	0	0	0	0	0	0	0	0	0	0	0	0	0	0	0
PF01059	Oxidored_q5_N	Family	0	0	0	0	0	0	0	0	1	0	0	0	0	0	0	0
PF01061	ABC2_membrane	Family	2	0	0	3	0	0	0	0	0	0	0	1	1	0	5	0
PF01062	Bestrophin	Family	22	0	10	5	3	0	10	1	5	2	6	6	3	2	16	7
PF01064	Activin_recp	Domain	1	0	0	1	0	0	1	1	0	6	3	4	0	0	2	0
PF01067	Calpain_III	Domain	0	1	1	3	0	0	0	0	1	0	0	1	1	5	7	0
PF01068	DNA_ligase_A_M	Domain	0	0	0	0	0	0	0	0	0	0	0	0	0	0	1	0
PF01073	3Beta_HSD	Family	9	1	7	4	0	0	1	1	2	0	1	1	0	0	0	3
PF01074	Glyco_hydro_38N	Domain	4	0	0	2	0	0	1	0	4	0	1	0	1	1	1	1
PF01079	Hint	Family	10	0	6	6	2	0	3	0	3	3	2	2	2	0	4	0
PF01080	Presenilin	Family	37	8	15	9	2	0	4	0	7	5	3	4	5	0	2	3
PF01085	HH_signal	Domain	6	3	2	3	1	0	1	1	2	3	2	6	3	0	3	5
PF01087	GalP_UDP_transf	Domain	13	0	9	3	2	0	4	1	9	4	5	3	4	2	8	1
PF01088	Peptidase_C12	Domain	1	0	0	0	0	0	0	0	0	0	0	0	1	0	1	0
PF01090	Ribosomal_S19e	Family	6	1	1	5	0	0	2	1	2	1	0	0	0	1	3	0
PF01094	ANF_receptor	Family	8	2	7	6	2	0	3	0	7	3	2	4	7	2	5	4
PF01106	NifU	Family	0	0	1	1	0	0	0	0	0	0	0	0	0	1	0	0
PF01108	Tissue_fac	Family	1	0	2	1	0	0	2	1	1	4	0	0	0	1	1	0
PF01112	Asparaginase_2	Domain	1	0	0	5	0	0	1	0	2	0	1	1	0	0	1	0
PF01119	DNA_mis_repair	Family	2	0	0	2	0	0	0	0	2	1	1	0	3	0	2	0
PF01120	Alpha_L_fucos	Domain	0	0	0	1	0	0	0	0	1	0	0	0	0	0	0	0
PF01121	CoaE	Domain	0	0	0	0	0	0	0	0	0	0	0	0	0	0	1	0
PF01122	Cobalamin_bind	Family	0	0	0	0	0	0	0	0	1	0	0	0	0	0	0	0
PF01128	IspD	Family	3	0	1	2	0	0	2	0	1	0	0	0	0	0	3	0
PF01130	CD36	Family	1	0	1	0	1	0	0	0	0	0	1	0	0	0	0	0
PF01134	GIDA	Family	0	0	1	0	0	0	0	0	0	0	0	0	0	0	0	0
PF01138	RNase_PH	Domain	0	0	0	0	0	0	0	0	0	0	0	1	1	0	0	0
PF01142	TruD	Family	0	0	0	0	0	0	0	0	0	0	0	0	0	1	0	0
PF01144	CoA_trans	Domain	3	1	0	3	0	0	0	0	1	1	1	0	0	0	1	0
PF01145	Band_7	Family	8	0	2	2	0	0	0	0	3	0	0	1	3	2	8	2
PF01146	Caveolin	Family	5	0	3	2	0	0	1	0	3	0	1	2	0	0	1	1
PF01150	GDA1_CD39	Family	0	0	0	1	0	0	0	0	0	0	0	0	0	0	0	0
PF01151	ELO	Family	2	1	0	0	0	0	0	0	0	1	0	0	0	0	0	0
PF01153	Glypican	Family	0	0	0	0	0	0	0	1	0	0	0	0	0	0	0	0
PF01154	HMG_CoA_synt_N	Domain	2	0	1	2	1	0	1	1	0	0	0	0	0	1	1	0
PF01157	Ribosomal_L21e	Family	0	0	0	0	0	0	0	0	0	0	0	0	0	0	1	0
PF01160	Opiods_neuropep	Family	0	0	0	0	0	0	0	0	0	1	0	0	0	0	0	0
PF01167	Tub	Domain	0	1	0	1	1	0	1	0	1	0	0	0	1	2	1	1
PF01168	Ala_racemase_N	Domain	2	0	0	0	0	0	0	0	0	0	0	0	0	0	1	0
PF01169	UPF0016	Family	0	0	0	1	0	0	0	0	0	0	0	0	0	0	2	0
PF01172	SBDS	Family	0	0	0	0	0	0	0	0	0	0	0	0	0	0	1	0
PF01180	DHO_dh	Domain	1	0	0	2	0	0	0	0	1	0	0	0	0	2	2	0
PF01186	Lysyl_oxidase	Family	0	0	0	1	0	0	0	0	2	0	0	1	0	0	0	0
PF01193	RNA_pol_L	Domain	2	0	1	1	0	0	0	0	0	0	1	1	0	1	3	1
PF01208	URO-D	Domain	3	1	10	8	3	0	1	0	1	1	0	1	3	0	2	2
PF01212	Beta_elim_lyase	Domain	0	0	0	1	0	0	0	0	0	0	0	0	0	0	0	0
PF01216	Calsequestrin	Family	0	0	2	1	0	0	0	0	0	0	0	0	1	0	3	1
PF01217	Clat_adaptor_s	Domain	0	0	0	0	0	0	1	0	0	0	0	0	1	1	2	0
PF01218	Coprogen_oxidas	Family	0	1	2	4	0	0	0	1	0	1	0	1	0	1	2	2
PF01222	ERG4_ERG24	Family	10	0	3	5	2	0	5	0	8	4	3	2	1	1	11	2
PF01223	Endonuclease_NS	Domain	0	0	0	0	0	0	1	0	0	0	1	2	0	1	1	0
PF01227	GTP_cyclohydroI	Domain	9	0	2	7	0	0	1	0	3	1	1	3	2	2	4	1
PF01229	Glyco_hydro_39	Family	8	1	3	10	2	0	1	0	4	1	0	4	2	3	4	3
PF01230	HIT	Domain	1	0	0	1	0	0	0	0	0	0	1	2	1	0	0	0
PF01238	PMI_typeI	Family	0	0	4	0	0	0	2	0	1	0	0	0	0	0	4	0
PF01242	PTPS	Domain	5	1	1	1	1	0	1	0	2	0	1	2	5	0	3	1
PF01247	Ribosomal_L35Ae	Domain	1	0	0	0	0	0	0	0	0	0	0	0	0	0	0	0
PF01248	Ribosomal_L7Ae	Domain	1	0	0	0	0	0	1	0	0	0	0	0	0	0	0	0
PF01255	Prenyltransf	Family	0	0	0	0	0	0	0	0	0	0	0	0	0	0	1	1
PF01256	Carb_kinase	Family	0	0	1	0	0	0	0	0	0	0	0	0	0	0	1	0
PF01262	AlaDh_PNT_C	Domain	1	0	0	0	0	0	0	0	2	0	0	0	0	0	0	0
PF01265	Cyto_heme_lyase	Family	0	0	0	0	0	0	0	0	0	0	0	0	0	0	1	0
PF01266	DAO	Domain	2	1	0	2	0	0	0	0	1	1	1	2	0	1	0	2
PF01268	FTHFS	Family	0	0	0	0	0	0	0	0	0	0	0	0	0	0	1	0
PF01273	LBP_BPI_CETP	Family	1	0	0	0	0	0	0	0	0	0	0	0	0	0	0	0
PF01275	Myelin_PLP	Family	16	1	8	8	2	0	7	2	6	9	1	3	3	1	3	1
PF01279	Parathyroid	Family	2	0	0	0	0	0	0	0	0	0	0	0	0	0	0	0
PF01283	Ribosomal_S26e	Family	0	0	0	0	0	0	0	0	0	0	0	0	0	0	1	0
PF01284	MARVEL	Domain	0	0	0	1	0	0	1	0	0	0	0	0	0	0	0	0
PF01286	XPA_N	Domain	0	0	0	0	0	0	0	0	0	1	0	0	0	0	0	1
PF01294	Ribosomal_L13e	Family	0	0	0	0	0	0	0	0	0	0	0	0	1	0	0	0
PF01296	Galanin	Family	0	0	0	1	0	0	0	0	0	0	0	0	0	0	0	0
PF01299	Lamp	Family	0	0	0	0	0	0	0	1	0	0	0	0	0	0	0	0
PF01301	Glyco_hydro_35	Domain	6	1	6	5	2	0	6	1	3	2	2	1	1	4	13	2
PF01302	CAP_GLY	Domain	1	0	1	2	1	0	1	0	2	0	0	0	0	0	0	0
PF01329	Pterin_4a	Domain	0	0	0	0	0	0	0	0	0	0	0	1	0	0	1	1
PF01335	DED	Domain	0	0	1	0	0	0	0	0	0	0	0	0	0	0	0	0
PF01336	tRNA_anti-codon	Domain	0	0	0	0	0	0	1	0	0	0	0	0	0	0	1	0
PF01342	SAND	Family	0	1	1	0	0	0	0	0	1	0	0	0	0	1	1	0
PF01344	Kelch_1	Repeat	9	0	6	2	0	0	2	0	6	2	4	3	1	2	9	2
PF01347	Vitellogenin_N	Family	0	0	1	0	0	0	1	0	0	0	0	0	1	1	2	0
PF01351	RNase_HII	Family	0	0	1	0	1	0	0	0	1	0	0	0	0	2	1	0
PF01365	RYDR_ITPR	Family	5	0	3	0	0	0	1	0	2	0	2	2	3	2	8	1
PF01368	DHH	Family	0	0	0	0	0	0	0	0	0	0	0	0	0	0	3	0
PF01369	Sec7	Domain	1	0	0	0	0	0	0	0	1	0	0	0	0	1	1	0
PF01379	Porphobil_deam	Domain	10	1	5	6	0	0	0	0	4	1	2	3	6	5	12	3
PF01380	SIS	Domain	0	0	1	0	0	0	0	0	0	0	0	0	0	0	2	0
PF01384	PHO4	Family	3	0	1	1	0	0	0	0	3	2	1	1	0	0	3	1
PF01387	Synuclein	Family	1	0	1	0	0	0	0	0	0	0	1	0	0	0	0	1
PF01388	ARID	Domain	0	0	0	0	0	0	0	0	0	0	0	0	1	0	0	0
PF01390	SEA	Family	0	0	0	2	0	0	1	0	0	0	0	0	0	0	0	1
PF01391	Collagen	Repeat	83	4	92	229	0	0	0	0	0	1	0	0	0	3	6	1
PF01392	Fz	Domain	1	0	2	1	0	0	0	0	1	2	0	0	0	1	1	0
PF01398	JAB	Family	0	0	0	0	0	0	0	0	1	0	0	1	0	0	0	0
PF01400	Astacin	Domain	3	0	0	0	1	0	0	0	0	0	0	0	0	0	0	0
PF01403	Sema	Family	2	0	1	0	0	0	1	0	0	0	1	0	1	1	2	0
PF01406	tRNA-synt_1e	Family	1	0	0	0	0	0	0	0	0	0	0	0	0	0	0	0
PF01409	tRNA-synt_2d	Domain	0	0	1	0	0	0	1	0	0	0	0	0	0	1	0	0
PF01410	COLFI	Family	0	0	0	2	0	0	2	0	5	1	2	0	0	0	3	0
PF01411	tRNA-synt_2c	Family	0	0	0	1	0	0	1	0	0	1	0	0	0	1	2	1
PF01413	C4	Domain	1	0	1	4	0	0	1	0	0	2	1	2	1	0	3	1
PF01414	DSL	Domain	0	0	0	0	1	0	2	0	1	4	1	0	2	0	3	0
PF01421	Reprolysin	Domain	2	0	3	0	0	0	0	0	2	1	2	1	1	1	2	0
PF01423	LSM	Domain	0	0	1	0	0	0	0	0	0	1	2	1	0	0	0	0
PF01426	BAH	Domain	1	0	0	0	0	0	1	0	0	0	0	0	1	0	1	0
PF01429	MBD	Domain	4	1	3	3	1	0	1	1	3	0	1	0	3	2	3	2
PF01431	Peptidase_M13	Family	2	0	2	2	0	1	0	0	0	2	1	4	2	0	1	0
PF01432	Peptidase_M3	Family	0	1	0	0	0	0	0	0	0	0	0	0	0	0	0	1
PF01434	Peptidase_M41	Domain	1	0	1	4	0	0	4	0	1	0	1	0	0	0	1	2
PF01435	Peptidase_M48	Domain	1	0	0	0	0	0	0	1	0	0	1	0	0	0	0	0
PF01436	NHL	Repeat	0	0	0	0	0	0	0	0	0	0	0	0	0	0	4	0
PF01442	Apolipoprotein	Domain	0	0	1	1	0	0	0	0	0	0	0	1	1	0	6	1
PF01454	MAGE	Family	1	0	0	0	0	0	0	0	0	0	0	0	0	0	1	0
PF01462	LRRNT	Family	1	0	0	0	0	0	0	0	0	0	2	1	1	0	0	0
PF01463	LRRCT	Family	1	0	0	0	0	0	0	0	0	0	0	0	0	0	0	0
PF01467	CTP_transf_like	Domain	10	2	6	1	1	0	1	0	0	0	0	0	2	2	0	1
PF01471	PG_binding_1	Domain	0	0	1	0	0	0	2	0	0	0	0	0	0	0	0	0
PF01472	PUA	Family	3	1	1	0	0	0	0	0	0	0	0	0	0	0	1	0
PF01477	PLAT	Domain	3	2	1	1	0	0	0	0	1	2	0	0	1	1	0	2
PF01485	IBR	Domain	1	0	0	1	0	0	0	0	0	1	2	2	0	0	1	0
PF01490	Aa_trans	Family	1	0	1	3	0	0	0	0	0	0	0	0	0	0	0	1
PF01491	Frataxin_Cyay	Domain	1	2	1	1	0	0	0	1	0	0	0	0	0	1	1	0
PF01494	FAD_binding_3	Family	0	0	0	2	0	0	0	0	0	0	0	0	0	0	0	0
PF01496	V_ATPase_I	Family	2	0	1	4	0	0	0	0	0	0	0	0	1	0	3	0
PF01501	Glyco_transf_8	Family	1	0	0	0	0	0	0	0	1	1	0	0	0	0	1	0
PF01504	PIP5K	Family	0	0	0	0	0	0	0	0	0	0	0	0	0	0	1	0
PF01507	PAPS_reduct	Family	0	0	0	0	0	0	0	0	0	0	0	0	0	0	1	0
PF01509	TruB_N	Family	0	0	0	0	0	0	0	0	1	0	0	0	0	0	0	0
PF01512	Complex1_51K	Family	0	0	0	0	0	0	0	0	0	0	0	0	0	0	0	1
PF01521	Fe-S_biosyn	Family	0	0	1	0	0	0	0	0	0	0	0	0	0	0	0	0
PF01529	DHHC	Family	0	0	1	0	0	0	0	0	0	0	0	0	0	1	0	0
PF01532	Glyco_hydro_47	Domain	0	0	0	0	0	0	0	0	0	0	0	0	0	0	1	1
PF01534	Frizzled	Family	3	1	0	2	0	0	1	0	1	1	0	0	0	0	1	0
PF01545	Cation_efflux	Family	1	0	0	1	0	0	0	0	0	0	0	0	0	0	0	0
PF01546	Peptidase_M20	Family	0	0	0	0	0	0	0	0	0	0	0	0	0	2	4	1
PF01553	Acyltransferase	Family	0	0	0	2	0	0	0	0	0	0	0	1	0	0	3	0
PF01556	DnaJ_C	Domain	0	0	0	1	0	0	0	0	0	0	0	0	0	0	0	0
PF01557	FAA_hydrolase	Family	4	0	2	3	1	0	1	0	1	0	0	2	2	0	0	0
PF01562	Pep_M12B_propep	Family	2	0	1	0	0	0	0	0	0	0	0	0	0	0	0	0
PF01564	Spermine_synth	Domain	0	0	0	0	0	0	1	0	0	0	0	0	0	0	0	0
PF01565	FAD_binding_4	Domain	0	0	1	0	0	0	0	0	1	0	0	0	0	0	1	1
PF01566	Nramp	Family	1	0	0	0	0	0	0	0	0	0	0	0	0	0	1	1
PF01569	PAP2	Family	11	0	5	7	1	0	1	3	5	0	0	1	1	0	6	1
PF01571	GCV_T	Domain	0	0	0	2	0	0	0	0	1	0	0	1	0	1	3	1
PF01576	Myosin_tail_1	Coiled-coil	9	1	6	4	0	0	0	0	7	1	4	3	6	6	19	17
PF01582	TIR	Family	0	0	0	0	0	0	0	0	0	0	0	0	0	0	1	0
PF01583	APS_kinase	Domain	0	0	1	0	0	0	0	0	0	1	0	1	0	0	0	0
PF01590	GAF	Domain	2	0	0	0	2	0	2	0	0	0	1	1	0	1	4	0
PF01593	Amino_oxidase	Domain	17	2	4	12	1	0	3	1	4	1	0	0	6	1	4	1
PF01595	DUF21	Domain	1	1	0	0	0	0	0	0	1	2	0	0	0	0	1	1
PF01596	Methyltransf_3	Domain	0	0	0	0	0	0	0	1	0	0	0	0	0	0	0	1
PF01602	Adaptin_N	Family	1	0	0	1	0	0	0	0	0	0	0	1	0	0	0	0
PF01603	B56	Family	0	0	0	1	0	0	0	1	0	0	0	0	0	0	0	2
PF01612	DNA_pol_A_exo1	Domain	0	0	0	0	0	0	0	0	0	0	0	0	0	0	1	1
PF01619	Pro_dh	Family	4	0	2	0	0	0	0	0	1	0	0	1	0	0	3	0
PF01624	MutS_I	Domain	1	1	0	0	0	0	0	0	1	0	2	0	0	0	1	0
PF01630	Glyco_hydro_56	Domain	0	0	0	0	0	0	0	0	0	0	0	0	0	0	0	1
PF01633	Choline_kinase	Family	0	0	0	0	0	0	0	0	0	0	0	0	0	0	0	1
PF01641	SelR	Family	0	0	0	0	0	0	0	0	1	0	0	0	0	0	0	0
PF01642	MM_CoA_mutase	Family	15	1	8	19	1	0	7	1	8	7	7	8	2	0	7	0
PF01663	Phosphodiest	Family	2	0	1	0	0	0	3	0	1	1	0	1	1	0	2	0
PF01699	Na_Ca_ex	Family	1	0	0	0	0	0	0	0	0	0	1	0	0	0	0	0
PF01712	dNK	Domain	3	0	2	0	0	0	0	0	3	0	2	2	0	1	0	4
PF01715	IPPT	Domain	0	0	0	0	0	0	0	0	0	0	0	0	0	0	1	0
PF01722	BolA	Family	0	0	1	0	0	0	0	0	0	0	0	1	0	0	0	0
PF01725	Ham1p_like	Domain	0	0	1	0	0	0	0	0	0	0	0	0	0	0	0	0
PF01728	FtsJ	Family	0	0	0	1	0	0	0	0	0	0	0	0	0	0	0	0
PF01733	Nucleoside_tran	Family	0	0	1	1	0	0	0	0	0	0	0	2	0	1	1	0
PF01734	Patatin	Family	4	0	1	2	0	0	1	0	3	0	0	0	1	1	3	0
PF01735	PLA2_B	Family	0	0	0	0	0	0	0	0	0	0	0	0	0	0	1	0
PF01740	STAS	Domain	3	0	2	2	0	0	3	0	4	2	1	2	0	0	2	0
PF01743	PolyA_pol	Domain	1	0	1	0	0	0	0	0	1	0	0	0	0	0	0	0
PF01746	tRNA_m1G_MT	Family	0	0	0	1	0	0	0	0	1	0	0	0	0	0	0	0
PF01751	Toprim	Family	2	0	0	0	0	0	0	0	0	0	0	0	0	0	0	0
PF01755	Glyco_transf_25	Family	0	0	0	1	0	0	0	0	0	0	0	0	0	0	0	0
PF01762	Galactosyl_T	Family	0	0	1	0	0	0	0	0	0	0	0	0	0	0	3	0
PF01770	Folate_carrier	Family	1	0	0	1	0	0	0	0	1	1	0	0	0	0	1	0
PF01794	Ferric_reduct	Family	0	0	1	3	1	0	0	0	1	4	1	4	1	0	1	0
PF01798	Nop	Family	1	0	0	1	0	0	0	0	0	0	0	0	0	0	0	0
PF01799	Fer2_2	Domain	0	0	0	0	0	0	0	0	0	0	0	0	0	0	1	0
PF01808	AICARFT_IMPCHas	Family	0	0	0	0	0	0	0	0	0	0	0	0	0	0	0	1
PF01812	5-FTHF_cyc-lig	Family	1	0	0	0	0	0	0	0	0	0	0	0	0	0	1	0
PF01822	WSC	Domain	0	0	0	0	0	0	0	0	1	0	0	0	0	0	0	0
PF01823	MACPF	Domain	2	0	1	1	0	0	0	0	0	1	1	0	0	1	0	0
PF01825	GPS	Motif	0	0	0	0	0	0	1	0	0	1	1	0	0	0	1	0
PF01826	TIL	Domain	0	0	0	0	0	0	0	0	1	2	0	1	0	1	0	0
PF01833	TIG	Domain	3	0	4	3	0	0	0	0	1	1	0	0	0	0	0	0
PF01835	MG2	Domain	0	0	0	0	0	0	0	0	0	0	0	0	0	0	1	0
PF01839	FG-GAP	Repeat	0	1	1	2	0	0	1	0	0	0	0	0	0	0	1	1
PF01841	Transglut_core	Family	4	0	0	3	1	0	0	2	0	1	0	1	4	0	5	0
PF01842	ACT	Domain	5	1	6	0	2	0	0	0	3	0	0	2	3	1	2	1
PF01847	VHL	Domain	11	1	7	5	3	1	9	1	5	3	8	4	6	1	0	2
PF01852	START	Domain	2	0	1	0	0	0	0	0	0	0	0	0	2	0	1	1
PF01857	RB_B	Domain	2	0	0	1	0	0	0	0	2	1	0	1	0	1	0	0
PF01858	RB_A	Domain	0	0	0	1	0	0	0	0	1	1	0	0	1	0	1	1
PF01866	Diphthamide_syn	Family	1	0	0	0	0	0	0	0	0	0	0	0	0	0	0	0
PF01871	AMMECR1	Family	0	0	0	1	0	0	0	0	0	0	0	0	0	0	0	0
PF01916	DS	Domain	0	0	0	0	0	0	0	0	0	0	1	0	0	0	0	0
PF01923	Cob_adeno_trans	Domain	0	0	2	0	0	0	0	0	0	0	0	0	0	2	0	1
PF01926	MMR_HSR1	Family	0	0	1	0	0	0	0	0	1	0	0	0	0	0	1	0
PF01946	Thi4	Family	0	0	1	0	0	0	0	0	1	2	0	0	0	0	0	0
PF01965	DJ-1_PfpI	Domain	2	0	1	0	0	0	0	0	0	0	0	0	1	0	0	1
PF01966	HD	Family	1	0	2	0	0	0	0	0	0	1	0	0	0	0	1	0
PF01979	Amidohydro_1	Domain	0	0	0	1	0	0	0	1	0	0	0	2	0	0	0	0
PF01981	PTH2	Family	0	0	0	0	0	0	0	0	1	0	0	0	0	0	0	0
PF01991	vATP-synt_E	Family	1	0	0	0	0	0	0	0	0	0	0	0	0	1	0	0
PF02010	REJ	Family	1	0	0	1	0	0	1	2	0	3	1	2	1	1	2	0
PF02020	W2	Family	0	0	0	0	0	0	0	0	0	0	0	0	0	0	0	1
PF02024	Leptin	Domain	0	0	0	0	0	0	0	0	0	0	0	0	0	2	0	0
PF02026	RyR	Family	0	0	0	0	0	0	0	0	0	0	0	0	0	0	1	1
PF02038	ATP1G1_PLM_MAT8	Family	0	0	0	1	0	0	0	0	0	0	0	0	0	0	0	0
PF02055	Glyco_hydro_30	Domain	20	5	16	18	7	1	11	2	12	0	7	6	8	3	16	5
PF02057	Glyco_hydro_59	Family	4	0	4	5	0	0	2	0	2	2	1	0	1	0	1	1
PF02060	ISK_Channel	Family	2	1	3	0	1	0	0	1	2	0	0	0	0	2	2	0
PF02072	Orexin	Family	0	0	0	1	0	0	0	0	0	0	0	0	0	0	0	0
PF02089	Palm_thioest	Domain	5	0	1	3	0	0	2	1	2	2	1	2	1	1	0	0
PF02101	Ocular_alb	Family	5	0	1	6	1	0	1	2	1	2	3	3	3	1	2	3
PF02104	SURF1	Family	3	0	2	5	0	0	0	1	0	0	0	0	0	0	0	0
PF02106	Fanconi_C	Family	1	0	0	1	0	0	0	0	0	0	0	0	1	0	0	0
PF02135	zf-TAZ	Family	1	0	0	0	0	0	0	0	0	3	0	1	1	0	0	0
PF02137	A_deamin	Family	1	0	0	1	0	1	1	0	0	1	0	0	0	1	3	0
PF02138	Beach	Family	1	0	0	0	0	0	0	0	1	1	0	0	0	0	0	0
PF02142	MGS	Domain	3	0	2	1	0	0	0	0	2	0	0	0	0	1	1	0
PF02145	Rap_GAP	Family	3	0	0	1	0	0	1	0	1	2	2	2	1	1	1	0
PF02163	Peptidase_M50	Family	0	0	0	0	1	0	2	0	1	0	1	0	0	0	1	0
PF02165	WT1	Family	1	0	1	0	0	0	0	0	0	0	1	0	0	0	1	0
PF02166	Androgen_recep	Family	1	0	1	1	0	0	0	0	0	0	0	1	0	0	0	0
PF02167	Cytochrom_C1	Family	0	1	0	0	0	0	1	0	0	0	0	0	0	0	0	0
PF02172	KIX	Domain	0	0	0	0	0	1	0	0	0	0	0	0	0	0	0	0
PF02174	IRS	Domain	5	0	0	6	0	0	0	0	0	0	1	0	0	0	1	0
PF02179	BAG	Family	2	0	0	0	0	0	0	0	0	0	0	0	0	0	1	1
PF02187	GAS2	Family	0	0	0	0	0	0	0	0	1	2	0	0	0	1	0	0
PF02191	OLF	Family	9	2	9	3	1	0	1	1	4	0	1	8	2	0	4	4
PF02192	PI3K_p85B	Family	1	0	0	0	0	0	0	0	0	0	0	0	0	0	2	1
PF02207	zf-UBR	Family	1	0	0	1	0	0	0	0	1	1	0	2	0	0	0	0
PF02210	Laminin_G_2	Domain	11	0	16	10	0	0	2	0	5	5	1	2	2	3	4	1
PF02212	GED	Family	0	0	0	0	0	0	0	0	0	0	0	0	0	0	0	1
PF02214	BTB_2	Domain	1	0	1	1	0	0	1	0	2	0	1	0	0	1	0	0
PF02219	MTHFR	Domain	8	1	4	1	1	0	1	0	2	1	2	1	2	1	6	0
PF02221	E1_DerP2_DerF2	Domain	2	0	1	0	0	0	0	0	1	2	0	2	1	0	0	0
PF02233	PNTB	Family	2	0	0	3	0	0	0	0	0	0	0	1	0	0	0	0
PF02234	CDI	Family	2	0	0	0	0	0	0	0	0	0	0	0	0	0	0	0
PF02237	BPL_C	Domain	0	0	0	0	0	0	0	0	0	0	0	0	1	0	0	0
PF02257	RFX_DNA_binding	Domain	0	0	0	0	0	0	0	0	0	0	0	0	0	0	2	0
PF02259	FAT	Family	2	0	1	1	0	0	1	1	0	0	1	0	0	0	1	1
PF02263	GBP	Domain	2	1	0	0	0	0	1	0	1	1	0	2	0	0	4	0
PF02269	TFIID-18kDa	Domain	0	0	1	1	0	0	0	0	0	0	0	0	0	0	0	0
PF02272	DHHA1	Family	0	0	0	1	0	0	0	0	0	0	0	0	0	0	0	0
PF02275	CBAH	Domain	1	1	0	2	0	0	0	0	0	0	0	2	0	0	1	0
PF02295	z-alpha	Domain	1	0	0	0	0	0	0	0	0	0	0	0	0	0	0	0
PF02297	COX6B	Domain	0	0	0	0	0	0	1	1	0	0	0	0	0	0	1	0
PF02301	HORMA	Domain	0	0	0	1	0	0	0	0	0	0	0	0	0	0	0	0
PF02310	B12-binding	Domain	5	1	2	13	1	0	0	0	0	0	0	3	3	2	2	0
PF02318	FYVE_2	Family	0	0	0	0	0	0	0	0	0	0	0	0	0	1	0	0
PF02330	MAM33	Domain	1	1	0	0	0	0	0	0	0	0	0	0	0	0	0	0
PF02338	OTU	Family	0	0	0	0	0	0	0	0	0	1	0	0	0	0	0	0
PF02347	GDC-P	Domain	3	0	0	0	0	0	0	0	0	0	0	1	0	2	1	1
PF02350	Epimerase_2	Family	4	1	1	0	0	0	0	0	1	0	1	0	2	2	6	0
PF02359	CDC48_N	Domain	0	0	0	1	0	0	0	0	0	0	0	0	1	0	0	0
PF02366	PMT	Family	2	0	1	3	0	0	0	0	1	0	0	0	0	0	2	0
PF02372	IL15	Domain	1	0	0	0	0	0	0	0	0	0	0	0	0	0	0	0
PF02373	JmjC	Domain	0	0	0	1	0	0	2	0	0	0	0	0	0	0	0	0
PF02376	CUT	Domain	0	0	0	0	0	0	0	0	0	0	0	0	0	0	0	1
PF02383	Syja_N	Family	1	0	0	1	0	0	0	0	0	0	0	0	0	0	1	1
PF02404	SCF	Domain	0	0	0	0	0	0	0	0	0	0	1	0	0	0	0	0
PF02412	TSP_3	Repeat	0	0	0	6	0	0	0	0	1	3	3	4	10	5	8	0
PF02423	OCD_Mu_crystall	Family	0	0	0	0	0	0	0	0	0	0	0	0	0	0	1	0
PF02434	Fringe	Family	0	0	0	0	1	0	0	0	0	0	0	0	0	0	0	0
PF02437	Ski_Sno	Family	0	0	0	2	0	0	0	0	0	0	0	0	0	0	0	0
PF02450	LCAT	Family	3	1	2	1	1	0	2	0	5	0	1	1	0	2	7	0
PF02453	Reticulon	Family	0	0	0	0	0	0	0	0	0	1	0	0	0	0	0	0
PF02460	Patched	Family	11	1	5	4	3	0	2	0	8	2	2	4	1	2	3	1
PF02463	SMC_N	Domain	0	0	1	0	2	0	1	0	0	1	0	0	4	2	8	1
PF02469	Fasciclin	Domain	1	0	2	5	0	0	1	0	1	0	0	4	1	1	4	0
PF02475	Met_10	Family	1	0	0	0	0	0	0	0	0	0	0	0	0	0	1	0
PF02485	Branch	Family	0	0	0	1	0	0	0	0	0	0	0	0	0	1	0	0
PF02487	CLN3	Family	3	1	0	1	0	0	0	0	0	0	0	1	0	0	2	1
PF02493	MORN	Repeat	0	0	0	1	0	0	1	0	0	0	0	1	0	0	0	0
PF02515	CoA_transf_3	Family	1	0	0	0	0	0	0	0	1	0	0	0	0	1	0	0
PF02518	HATPase_c	Domain	1	0	0	0	0	0	0	0	0	0	0	0	0	0	0	0
PF02535	Zip	Family	1	0	3	6	0	0	0	0	0	0	1	1	0	0	0	0
PF02544	Steroid_dh	Family	2	0	3	5	0	1	0	0	0	1	0	2	0	2	2	2
PF02585	PIG-L	Family	1	0	0	0	0	0	0	0	0	0	0	0	0	0	0	0
PF02602	HEM4	Family	5	2	5	1	0	0	1	0	4	0	0	1	0	0	0	0
PF02617	ClpS	Family	0	0	0	1	0	0	0	0	0	0	0	0	0	0	0	0
PF02628	COX15-CtaA	Family	0	0	0	0	0	0	0	0	1	0	0	0	0	1	0	0
PF02629	CoA_binding	Domain	1	0	0	0	0	0	0	0	0	0	0	0	0	0	0	0
PF02630	SCO1-SenC	Family	1	0	1	0	0	0	0	0	0	2	0	0	0	1	1	1
PF02668	TauD	Domain	0	0	0	0	0	0	0	0	0	0	0	0	0	0	1	0
PF02690	Na_Pi_cotrans	Family	4	0	0	3	0	0	0	1	1	1	0	0	1	2	0	0
PF02709	Glyco_transf_7C	Family	1	0	0	1	0	0	0	0	0	0	0	0	0	0	0	0
PF02714	RSN1_7TM	Family	0	0	2	0	0	0	0	0	0	0	0	0	0	0	0	0
PF02724	CDC45	Family	1	0	0	0	0	0	0	0	0	0	1	1	1	0	2	0
PF02729	OTCace_N	Domain	6	2	4	7	0	0	1	1	7	0	3	3	4	0	8	1
PF02732	ERCC4	Domain	0	0	0	0	0	0	0	0	0	1	0	0	0	1	1	0
PF02736	Myosin_N	Domain	2	0	0	0	0	0	0	0	0	0	0	0	0	0	0	0
PF02737	3HCDH_N	Domain	0	0	1	0	0	0	0	0	0	0	0	0	0	0	1	1
PF02744	GalP_UDP_tr_C	Domain	11	1	4	3	0	1	5	2	1	1	4	3	6	2	9	7
PF02747	PCNA_C	Domain	0	0	0	0	0	0	0	0	1	0	0	0	0	0	0	0
PF02755	RPEL	Disordered	1	0	0	0	0	0	0	0	1	0	0	0	0	0	0	0
PF02758	PYRIN	Domain	1	0	2	0	0	0	0	0	0	0	0	0	0	1	1	0
PF02765	POT1	Domain	0	0	1	0	0	0	1	0	0	0	0	1	0	0	1	0
PF02770	Acyl-CoA_dh_M	Domain	11	1	3	7	1	0	0	1	5	0	0	1	2	2	4	2
PF02771	Acyl-CoA_dh_N	Domain	6	0	5	3	0	0	1	0	2	2	1	1	4	2	5	2
PF02772	S-AdoMet_synt_M	Domain	0	0	0	0	0	0	0	0	0	0	0	0	0	0	1	0
PF02773	S-AdoMet_synt_C	Domain	3	0	1	1	0	0	0	0	0	0	0	0	1	0	3	0
PF02778	tRNA_int_endo_N	Domain	0	0	0	0	0	0	1	0	0	0	0	0	0	0	0	0
PF02779	Transket_pyr	Domain	0	0	0	1	0	0	1	0	0	0	0	1	1	0	2	0
PF02780	Transketolase_C	Domain	0	0	2	0	0	0	0	0	0	0	0	1	0	0	0	0
PF02781	G6PD_C	Domain	8	1	2	3	1	0	0	0	0	1	2	2	5	0	7	5
PF02782	FGGY_C	Domain	0	0	0	0	0	0	0	0	0	0	0	1	1	0	0	0
PF02785	Biotin_carb_C	Domain	5	0	0	0	0	0	0	0	0	0	0	1	0	0	4	0
PF02786	CPSase_L_D2	Domain	10	0	3	10	0	0	1	0	7	1	1	7	7	2	10	4
PF02787	CPSase_L_D3	Domain	1	0	1	1	0	0	0	0	3	0	0	0	1	0	3	0
PF02790	COX2_TM	Family	0	0	0	1	0	0	0	0	0	0	0	0	0	0	0	0
PF02793	HRM	Family	1	0	0	0	0	0	0	0	0	0	0	0	0	0	0	0
PF02803	Thiolase_C	Domain	2	0	2	0	0	0	0	0	0	0	0	0	0	0	0	1
PF02806	Alpha-amylase_C	Domain	0	0	0	0	0	0	0	0	0	0	0	1	0	0	0	0
PF02815	MIR	Domain	1	1	1	4	0	0	0	0	0	0	1	1	3	1	0	0
PF02823	ATP-synt_DE_N	Domain	2	0	0	0	0	0	0	0	0	0	0	0	0	0	0	0
PF02826	2-Hacid_dh_C	Domain	1	0	0	1	0	0	0	0	0	0	0	0	0	1	1	0
PF02828	L27	Domain	0	0	1	0	0	0	0	0	0	0	0	0	0	0	0	0
PF02833	DHHA2	Family	0	0	0	0	0	0	0	0	0	0	0	0	0	1	0	0
PF02836	Glyco_hydro_2_C	Domain	5	0	1	2	0	0	4	0	1	1	1	0	2	2	6	1
PF02837	Glyco_hydro_2_N	Domain	0	1	1	1	0	0	0	0	1	1	0	0	1	1	0	1
PF02852	Pyr_redox_dim	Domain	1	0	1	0	0	0	0	0	0	0	0	0	3	0	0	0
PF02862	DDHD	Family	0	0	0	0	0	0	0	0	0	0	0	0	0	0	1	0
PF02864	STAT_bind	Domain	0	0	1	1	1	0	1	0	2	1	0	0	1	1	2	1
PF02866	Ldh_1_C	Domain	2	0	0	0	1	0	0	1	0	0	0	0	2	0	1	0
PF02872	5_nucleotid_C	Domain	0	0	0	0	0	0	0	0	0	1	0	0	0	0	0	0
PF02874	ATP-synt_ab_N	Domain	1	0	0	1	0	0	0	0	0	0	0	0	0	0	0	0
PF02878	PGM_PMM_I	Domain	0	0	1	1	0	0	0	0	2	1	0	1	0	0	1	0
PF02879	PGM_PMM_II	Domain	0	0	0	1	0	0	0	0	0	0	0	0	1	1	0	0
PF02880	PGM_PMM_III	Domain	0	0	0	1	0	0	0	0	0	0	0	0	0	0	0	2
PF02882	THF_DHG_CYH_C	Domain	0	0	0	0	0	0	0	0	1	0	0	0	0	0	2	0
PF02885	Glycos_trans_3N	Domain	0	0	0	0	0	0	0	0	0	0	0	0	0	0	1	0
PF02886	LBP_BPI_CETP_C	Domain	0	0	0	0	0	0	0	0	0	0	0	0	1	0	1	0
PF02887	PK_C	Domain	7	0	1	2	0	0	0	0	1	1	0	1	2	3	8	0
PF02888	CaMBD	Family	0	0	0	0	0	0	0	0	0	0	0	0	0	0	1	0
PF02889	Sec63	Family	0	0	1	0	0	0	0	0	1	0	0	0	1	0	0	0
PF02893	GRAM	Domain	1	2	0	0	0	0	1	1	0	0	1	0	1	0	2	0
PF02910	Succ_DH_flav_C	Domain	1	0	0	1	0	0	0	0	0	0	0	0	0	2	0	0
PF02913	FAD-oxidase_C	Domain	2	0	0	0	0	0	1	0	2	0	0	1	0	1	1	1
PF02928	zf-C5HC2	Domain	0	1	0	0	0	0	1	0	0	0	0	0	0	1	0	0
PF02931	Neur_chan_LBD	Family	7	1	3	3	1	1	0	1	1	0	0	0	4	2	6	1
PF02932	Neur_chan_memb	Family	14	3	9	2	4	0	2	0	7	4	1	2	2	2	4	2
PF02933	CDC48_2	Domain	0	0	0	0	0	0	0	0	0	0	0	0	3	0	5	1
PF02936	COX4	Family	0	0	0	0	0	0	0	0	0	0	0	0	0	0	0	1
PF02939	UcrQ	Family	0	0	0	0	0	0	0	0	0	1	0	0	0	0	0	0
PF02948	Amelogenin	Family	0	0	1	0	0	0	0	0	1	0	0	0	0	0	0	0
PF02953	zf-Tim10_DDP	Domain	0	0	0	0	0	0	0	0	0	1	0	0	0	0	0	0
PF02961	BAF	Domain	0	0	1	0	0	0	0	0	0	0	0	0	0	0	0	0
PF02965	Met_synt_B12	Domain	1	0	0	0	0	0	0	0	0	0	0	0	0	0	0	0
PF02969	TAF	Domain	0	0	1	0	0	0	0	0	0	0	0	0	0	0	1	0
PF02971	FTCD	Domain	0	0	0	0	0	0	0	0	0	0	0	0	1	0	0	0
PF02984	Cyclin_C	Domain	1	0	0	1	0	0	0	0	1	0	1	1	0	0	0	0
PF02985	HEAT	Repeat	1	0	0	0	0	0	0	0	0	0	0	0	0	1	0	0
PF03015	Sterile	Family	0	0	0	0	0	0	0	0	0	0	0	0	1	0	0	0
PF03016	Exostosin	Family	2	0	1	2	0	0	0	0	0	0	1	0	3	1	7	0
PF03020	LEM	Domain	1	0	0	1	0	0	0	0	0	0	0	0	0	0	0	0
PF03028	Dynein_heavy	Domain	1	0	0	0	0	0	0	0	0	0	0	0	0	0	1	0
PF03034	PSS	Family	1	0	1	0	0	0	0	0	0	0	0	1	0	0	0	0
PF03045	DAN	Domain	0	0	0	0	0	0	0	0	0	0	0	1	0	0	0	1
PF03054	tRNA_Me_trans	Family	0	0	0	1	0	0	1	0	0	0	0	0	0	0	0	0
PF03055	RPE65	Family	8	1	3	3	1	0	5	2	2	3	1	1	1	3	4	2
PF03062	MBOAT	Family	0	0	0	4	0	0	0	0	2	2	0	0	2	0	1	0
PF03068	PAD	Family	1	0	1	1	0	0	0	0	0	0	0	0	0	0	0	0
PF03071	GNT-I	Family	1	0	0	1	0	0	1	0	0	1	1	0	1	0	5	0
PF03074	GCS	Family	0	0	0	0	0	0	0	0	1	0	0	0	0	0	0	0
PF03089	RAG2	Family	0	0	0	1	0	0	0	0	0	0	1	0	0	0	1	0
PF03098	An_peroxidase	Domain	3	1	5	0	0	0	2	1	0	0	2	1	0	4	5	1
PF03099	BPL_LplA_LipB	Domain	2	0	1	5	0	0	0	0	0	0	0	1	0	1	1	0
PF03102	NeuB	Domain	2	0	0	0	0	0	1	0	0	0	0	0	0	0	2	0
PF03104	DNA_pol_B_exo1	Family	3	0	0	0	0	0	0	0	0	0	0	0	0	0	0	0
PF03105	SPX	Domain	2	0	0	0	0	0	0	0	0	0	1	0	0	0	0	0
PF03109	ABC1	Family	1	0	0	0	0	0	1	0	0	0	0	0	1	0	0	0
PF03114	BAR	Domain	0	0	0	0	0	0	0	0	0	0	0	0	0	0	5	0
PF03129	HGTP_anticodon	Domain	1	0	0	1	0	0	1	0	0	0	0	0	0	0	0	0
PF03131	bZIP_Maf	Coiled-coil	1	0	0	0	0	0	0	0	1	0	0	0	1	0	1	1
PF03134	TB2_DP1_HVA22	Family	3	0	0	3	0	1	0	1	0	1	0	0	0	0	0	1
PF03137	OATP	Family	1	1	0	4	1	0	1	0	1	1	1	0	0	0	1	0
PF03144	GTP_EFTU_D2	Domain	0	0	0	0	0	0	0	0	0	0	0	0	0	0	1	0
PF03146	NtA	Domain	0	0	1	0	0	0	0	0	1	0	0	0	0	0	0	0
PF03147	FDX-ACB	Domain	0	0	0	0	0	0	0	0	0	0	0	0	1	0	0	0
PF03151	TPT	Family	0	0	0	0	0	0	0	0	0	0	0	1	0	0	1	0
PF03154	Atrophin-1	Disordered	0	0	0	1	0	0	0	0	0	2	1	2	0	0	0	0
PF03155	Alg6_Alg8	Family	1	0	0	2	0	0	1	0	3	0	0	1	0	0	0	0
PF03160	Calx-beta	Domain	0	0	0	0	0	0	0	0	0	0	0	0	0	1	0	1
PF03165	MH1	Domain	2	0	0	0	0	0	0	0	0	0	0	0	2	0	1	3
PF03166	MH2	Family	3	0	3	2	0	0	0	0	1	1	0	0	1	1	2	2
PF03167	UDG	Domain	0	0	0	0	0	0	1	0	0	0	0	0	0	0	0	0
PF03171	2OG-FeII_Oxy	Domain	0	0	1	1	0	0	0	0	0	0	0	1	0	0	0	0
PF03172	HSR	Domain	4	0	0	1	0	0	3	1	1	0	0	0	1	0	1	1
PF03177	Nucleoporin_C	Family	0	0	0	0	0	0	0	0	0	0	0	1	0	0	0	0
PF03188	Cytochrom_B561	Family	0	0	0	1	0	0	0	0	0	0	0	0	0	0	0	0
PF03199	GSH_synthase	Domain	1	0	1	1	0	0	2	0	0	0	0	0	2	1	1	0
PF03200	Glyco_hydro_63	Domain	0	0	0	0	1	0	0	0	0	0	0	0	0	0	1	0
PF03226	Yippee-Mis18	Domain	0	0	0	0	0	0	0	0	0	0	0	1	0	0	0	0
PF03232	COQ7	Domain	0	0	0	1	0	0	0	0	0	0	0	0	0	0	0	0
PF03281	Mab-21	Family	0	0	0	0	0	0	0	0	0	0	0	0	0	0	1	0
PF03299	TF_AP-2	Family	1	0	0	2	0	0	0	0	0	0	0	0	2	0	4	0
PF03301	Trp_dioxygenase	Family	1	0	0	0	0	0	0	0	0	0	0	0	0	0	0	0
PF03308	MeaB	Domain	1	1	1	6	0	0	1	0	0	0	1	0	2	0	4	2
PF03332	PMM	Family	11	1	7	4	3	0	7	0	4	1	5	3	6	2	5	3
PF03345	DDOST_48kD	Family	0	0	0	1	0	0	0	0	0	0	0	0	0	0	0	0
PF03351	DOMON	Domain	1	0	0	0	0	0	0	0	0	0	0	0	0	0	0	1
PF03357	Snf7	Family	1	0	0	0	0	0	0	0	0	0	1	0	1	1	0	1
PF03360	Glyco_transf_43	Family	1	0	0	0	0	0	0	0	0	0	0	0	0	0	1	0
PF03372	Exo_endo_phos	Domain	5	0	4	2	0	0	6	2	0	4	3	5	6	3	10	2
PF03388	Lectin_leg-like	Domain	0	0	0	0	0	0	1	0	0	0	0	0	0	0	1	0
PF03403	PAF-AH_p_II	Domain	0	1	0	0	0	0	0	0	0	0	0	1	0	0	0	0
PF03404	Mo-co_dimer	Domain	0	0	0	1	0	0	0	1	0	1	0	0	0	0	0	0
PF03451	HELP	Family	0	0	0	0	0	0	0	1	1	0	0	0	0	0	0	0
PF03453	MoeA_N	Family	0	0	0	1	0	0	0	0	0	0	0	0	0	0	0	0
PF03467	Smg4_UPF3	Family	0	0	0	0	0	0	0	1	0	0	0	0	0	0	0	0
PF03473	MOSC	Domain	0	0	0	0	0	0	0	0	0	0	0	0	0	0	1	0
PF03483	B3_4	Domain	0	0	0	0	0	0	1	0	1	0	0	0	0	0	0	1
PF03489	SapB_2	Family	0	0	0	0	0	0	0	0	0	1	1	0	0	0	0	0
PF03493	BK_channel_a	Family	1	0	0	0	0	0	0	0	0	0	0	0	0	0	0	0
PF03494	Beta-APP	Family	2	0	1	0	0	0	0	0	0	0	0	0	1	0	3	1
PF03511	Fanconi_A	Family	0	0	0	0	1	0	0	1	0	0	0	0	0	0	0	0
PF03520	KCNQ_channel	Family	3	0	5	3	0	0	0	0	2	2	0	1	0	3	8	2
PF03522	SLC12	Family	6	1	3	5	0	0	0	0	0	1	1	0	2	1	13	0
PF03529	TF_Otx	Family	1	0	0	0	0	0	0	0	0	0	1	0	0	0	0	0
PF03530	SK_channel	Family	0	0	0	1	0	0	0	0	0	0	0	0	0	0	0	1
PF03542	Tuberin	Family	3	0	0	2	0	0	0	0	0	1	0	0	1	1	1	0
PF03567	Sulfotransfer_2	Domain	1	0	1	0	0	0	1	0	0	0	1	0	1	1	2	0
PF03572	Peptidase_S41	Family	0	0	0	0	0	0	0	0	0	0	0	0	0	0	1	0
PF03587	EMG1	Family	0	0	0	0	0	0	0	0	0	0	0	0	1	0	0	0
PF03600	CitMHS	Family	9	0	2	1	1	0	2	2	3	0	1	2	0	1	2	1
PF03607	DCX	Family	4	0	6	4	1	0	1	1	3	0	0	2	2	0	2	1
PF03615	GCM	Family	0	0	1	0	0	0	0	0	0	0	0	0	1	1	0	0
PF03629	SASA	Domain	0	0	0	1	0	0	1	0	2	1	0	0	0	1	0	0
PF03630	Fumble	Family	5	0	3	1	0	0	0	0	5	1	2	1	3	2	4	1
PF03635	Vps35	Family	0	0	0	0	0	0	0	0	0	0	0	0	0	0	1	0
PF03650	MPC	Family	0	0	1	0	0	0	0	0	0	0	0	0	0	1	0	0
PF03656	Pam16	Family	0	0	0	0	0	0	0	0	0	0	0	1	0	0	0	0
PF03727	Hexokinase_2	Domain	7	0	8	6	0	0	0	1	9	3	1	1	1	1	5	9
PF03736	EPTP	Repeat	1	0	1	2	0	0	1	0	1	0	0	0	1	0	0	0
PF03747	ADP_ribosyl_GH	Family	1	0	0	0	0	0	0	0	1	0	0	0	0	0	0	0
PF03765	CRAL_TRIO_N	Domain	0	0	0	0	0	0	0	0	0	0	0	0	0	1	0	0
PF03781	FGE-sulfatase	Domain	5	0	0	1	0	0	1	0	2	1	0	1	0	2	2	0
PF03798	TRAM_LAG1_CLN8	Domain	0	0	2	1	0	0	1	0	1	1	1	2	1	0	2	0
PF03815	LCCL	Domain	2	1	4	2	0	0	0	1	0	0	0	0	0	0	0	0
PF03828	PAP_assoc	Family	0	0	0	0	0	0	0	0	0	0	0	1	0	0	0	0
PF03853	YjeF_N	Domain	0	0	0	1	0	0	0	0	0	0	0	0	1	0	0	0
PF03900	Porphobil_deamC	Domain	6	0	1	5	0	0	0	0	1	3	1	1	2	0	1	2
PF03901	Glyco_transf_22	Family	3	0	0	1	1	0	1	0	2	0	0	1	0	0	3	0
PF03917	GSH_synth_ATP	Domain	3	0	1	2	0	0	2	0	0	0	0	0	2	1	2	1
PF03937	Sdh5	Domain	0	0	0	1	0	0	0	0	0	0	0	0	0	0	0	0
PF03953	Tubulin_C	Domain	6	1	4	0	1	0	0	0	3	0	1	0	0	2	7	0
PF04055	Radical_SAM	Domain	0	0	0	2	0	0	0	0	1	1	0	0	0	1	1	0
PF04065	Not3	Family	1	0	0	0	0	0	0	0	0	0	0	0	0	0	3	0
PF04080	Per1	Family	0	0	0	2	0	0	0	0	0	0	0	0	1	0	0	0
PF04089	BRICHOS	Domain	0	0	1	1	0	0	0	0	0	0	0	0	0	0	1	0
PF04097	Nic96	Family	1	0	0	0	0	0	1	0	0	0	0	0	0	1	0	0
PF04101	Glyco_tran_28_C	Domain	0	0	0	0	0	0	0	0	0	0	1	0	0	0	0	1
PF04106	APG5	Family	0	0	0	0	0	0	0	0	0	0	0	0	0	0	0	1
PF04113	Gpi16	Family	0	0	0	0	0	0	0	0	1	0	0	0	0	0	0	0
PF04114	Gaa1	Family	3	0	0	0	0	0	1	0	0	0	0	0	0	0	0	0
PF04116	FA_hydroxylase	Family	0	0	0	1	0	0	1	0	0	0	1	0	0	0	1	0
PF04117	Mpv17_PMP22	Family	0	0	0	1	0	0	0	0	0	1	0	1	1	0	0	0
PF04121	Nup84_Nup100	Family	0	0	0	0	0	0	1	0	0	0	0	0	1	0	1	0
PF04127	DFP	Family	1	0	0	0	0	0	0	0	0	0	0	0	1	0	0	0
PF04135	Nop10p	Family	0	0	0	0	0	0	0	0	0	0	0	0	0	1	0	0
PF04142	Nuc_sug_transp	Family	1	0	0	0	0	0	0	0	0	1	0	0	0	0	0	0
PF04161	Arv1	Family	0	0	0	1	0	0	0	0	0	0	0	0	0	0	0	0
PF04188	Mannosyl_trans2	Family	1	0	0	1	0	0	0	0	1	0	0	1	0	0	0	0
PF04193	PQ-loop	Repeat	3	1	1	5	0	0	1	1	0	1	3	2	2	1	0	1
PF04209	HgmA	Family	13	3	4	8	4	0	3	1	2	2	2	5	8	0	8	4
PF04263	TPK_catalytic	Domain	1	0	0	0	0	0	0	0	0	0	1	0	0	0	0	0
PF04265	TPK_B1_binding	Domain	0	0	0	0	0	0	0	0	0	0	1	0	0	0	0	0
PF04272	Phospholamban	Domain	0	0	0	0	0	0	0	0	0	0	0	0	1	0	2	0
PF04326	AlbA_2	Domain	0	0	0	1	0	0	0	0	0	0	0	0	0	1	1	1
PF04388	Hamartin	Family	3	0	1	1	0	0	0	0	0	0	0	1	0	1	2	0
PF04430	DUF498	Domain	1	0	0	1	0	0	0	0	0	0	0	0	1	0	0	0
PF04437	RINT1_TIP1	Family	1	0	1	0	0	0	0	0	0	0	0	0	0	0	0	0
PF04438	zf-HIT	Domain	0	0	0	0	0	0	0	0	1	0	0	0	0	0	0	0
PF04505	CD225	Family	0	0	1	2	0	0	0	1	1	0	1	0	0	1	1	0
PF04506	Rft-1	Family	0	0	0	0	0	0	0	0	0	0	0	0	0	0	1	2
PF04516	CP2	Family	0	0	0	0	0	0	1	0	0	0	0	0	0	0	2	0
PF04547	Anoctamin	Family	0	0	0	1	0	0	1	0	2	1	0	1	0	1	1	0
PF04558	tRNA_synt_1c_R1	Family	1	0	0	0	0	0	1	0	0	0	0	0	0	0	0	0
PF04561	RNA_pol_Rpb2_2	Domain	0	0	0	0	0	0	0	0	1	0	0	0	0	0	0	0
PF04563	RNA_pol_Rpb2_1	Family	0	1	0	0	0	0	0	0	1	0	0	0	0	0	0	0
PF04564	U-box	Domain	0	0	1	0	0	0	0	0	1	0	1	0	0	0	0	0
PF04565	RNA_pol_Rpb2_3	Domain	0	0	0	0	0	0	0	0	0	0	0	0	0	0	1	0
PF04577	DUF563	Family	1	0	1	0	0	0	0	0	0	0	0	0	0	0	1	0
PF04598	Gasdermin	Domain	0	0	0	0	0	0	0	0	1	0	0	0	0	1	0	0
PF04622	ERG2_Sigma1R	Family	0	0	0	0	0	0	0	0	0	0	0	0	0	0	1	0
PF04627	ATP-synt_Eps	Family	0	0	0	0	0	0	1	0	0	0	0	0	0	0	0	0
PF04628	Sedlin_N	Family	0	0	0	1	0	0	1	0	1	0	0	0	0	2	0	0
PF04685	DUF608	Domain	0	0	0	0	0	0	0	0	0	0	0	0	0	1	2	0
PF04704	Zfx_Zfy_act	Family	0	0	1	0	0	0	0	0	0	0	0	0	0	0	0	0
PF04709	AMH_N	Family	1	0	0	0	0	0	1	0	0	0	0	0	0	1	1	0
PF04727	ELMO_CED12	Family	0	0	1	0	0	0	0	0	0	0	0	0	0	0	0	0
PF04732	Filament_head	Family	0	0	1	0	0	0	0	0	0	3	0	0	0	0	3	0
PF04756	OST3_OST6	Family	0	0	0	0	0	0	0	0	0	0	0	0	0	0	1	0
PF04757	Pex2_Pex12	Family	0	0	0	0	0	0	0	0	0	0	0	0	0	0	1	1
PF04762	IKI3	Family	0	0	0	0	0	0	0	0	0	0	0	0	1	0	0	0
PF04768	NAT	Family	1	0	1	0	0	0	0	1	1	0	0	0	0	0	0	0
PF04775	Bile_Hydr_Trans	Family	1	0	0	0	0	0	0	0	0	0	0	0	0	0	0	0
PF04777	Evr1_Alr	Family	0	0	0	0	0	0	0	0	0	0	0	0	0	0	1	0
PF04790	Sarcoglycan_1	Family	0	1	2	5	0	0	0	0	2	1	0	1	2	0	1	1
PF04799	Fzo_mitofusin	Family	0	0	0	0	0	0	1	0	0	0	0	0	1	1	0	0
PF04800	ETC_C1_NDUFA4	Family	0	0	0	0	0	0	0	0	0	0	0	0	0	0	1	0
PF04811	Sec23_trunk	Domain	0	0	0	0	1	0	0	0	0	0	0	0	1	0	0	0
PF04812	HNF-1B_C	Family	2	0	1	1	0	0	0	0	0	0	1	2	0	0	0	0
PF04813	HNF-1A_C	Family	1	0	0	0	0	0	0	0	2	0	0	0	1	0	0	1
PF04814	HNF-1_N	Family	3	0	4	3	0	0	1	0	2	4	1	1	1	2	5	3
PF04815	Sec23_helical	Domain	1	0	0	0	0	0	0	0	1	0	0	0	0	1	0	0
PF04824	Rad21_Rec8	Family	0	0	1	0	0	0	0	0	0	0	0	1	0	0	0	0
PF04831	Popeye	Family	0	0	0	0	0	0	0	0	0	1	0	0	0	0	0	0
PF04845	PurA	Family	2	1	0	1	0	0	0	0	0	0	0	0	1	0	0	1
PF04851	ResIII	Family	0	1	1	0	0	0	0	0	0	0	0	0	2	0	0	0
PF04855	SNF5	Family	0	0	0	0	0	0	0	0	0	0	0	0	0	0	1	0
PF04857	CAF1	Family	2	0	1	0	0	1	1	0	0	1	1	0	0	1	1	1
PF04882	Peroxin-3	Family	0	0	0	2	0	0	0	0	0	0	0	0	0	0	0	0
PF04950	RIBIOP_C	Family	0	0	0	0	0	0	0	0	0	0	0	0	0	0	1	0
PF04952	AstE_AspA	Domain	5	1	9	6	0	0	2	0	1	2	0	3	4	1	4	3
PF04960	Glutaminase	Domain	1	0	0	0	0	0	0	0	0	0	1	0	0	0	0	1
PF04983	RNA_pol_Rpb1_3	Domain	0	0	0	1	1	0	0	0	0	1	0	1	0	0	0	0
PF04987	PigN	Family	0	0	0	0	0	0	0	0	0	0	0	0	0	0	1	0
PF04991	LicD	Domain	1	0	0	0	0	0	0	0	0	0	0	0	1	0	3	0
PF04997	RNA_pol_Rpb1_1	Domain	1	0	0	0	0	0	1	0	0	0	0	0	0	0	0	0
PF04998	RNA_pol_Rpb1_5	Domain	2	1	1	0	0	0	0	0	0	0	0	0	0	0	1	1
PF05000	RNA_pol_Rpb1_4	Domain	0	0	1	0	0	0	0	0	2	0	0	0	0	0	0	0
PF05019	Coq4	Family	0	0	2	0	0	0	0	0	0	0	0	0	1	0	1	0
PF05033	Pre-SET	Family	0	0	0	0	0	0	0	0	0	1	0	0	0	0	0	0
PF05038	Cytochrom_B558a	Family	3	0	2	2	0	0	0	0	0	0	0	2	1	1	1	0
PF05053	Menin	Family	19	4	5	13	1	0	5	4	4	6	1	9	7	2	5	5
PF05060	MGAT2	Family	0	0	0	0	0	0	0	0	0	1	0	2	0	0	0	0
PF05064	Nsp1_C	Family	0	0	0	0	0	0	0	0	1	0	0	0	0	0	0	0
PF05076	SUFU	Family	0	0	0	0	0	0	0	0	0	0	0	1	0	0	0	0
PF05089	NAGLU	Domain	6	1	1	3	1	0	6	1	2	1	0	2	0	0	2	3
PF05090	VKG_Carbox	Family	0	0	0	1	0	0	3	0	0	0	0	0	1	0	2	0
PF05110	AF-4	Family	0	0	0	0	0	0	0	0	1	0	1	0	0	1	0	0
PF05118	Asp_Arg_Hydrox	Domain	0	0	0	0	0	0	0	0	0	0	0	0	0	1	0	0
PF05161	MOFRL	Family	0	0	0	0	0	0	1	0	0	0	0	0	0	0	0	0
PF05168	HEPN	Family	0	0	0	0	0	0	0	0	0	0	0	1	0	0	1	0
PF05179	CDC73_C	Domain	0	0	0	0	0	0	0	0	0	0	0	0	0	0	1	0
PF05181	XPA_C	Domain	0	0	0	0	0	0	0	0	0	0	1	0	0	0	0	0
PF05184	SapB_1	Domain	1	0	0	0	0	0	0	0	1	0	1	1	0	0	0	0
PF05187	ETF_QO	Family	1	0	0	1	0	0	0	0	0	0	0	0	0	0	0	1
PF05188	MutS_II	Domain	5	0	0	6	0	0	0	0	0	0	0	0	1	1	1	0
PF05190	MutS_IV	Domain	1	0	0	0	0	0	0	0	1	0	0	0	2	2	0	0
PF05191	ADK_lid	Domain	0	0	0	0	0	0	0	0	0	0	0	0	1	0	0	0
PF05192	MutS_III	Domain	4	0	2	1	0	0	0	0	1	1	1	1	3	3	2	0
PF05193	Peptidase_M16_C	Domain	1	0	1	0	0	0	0	0	0	0	0	0	0	0	0	0
PF05208	ALG3	Family	0	0	0	1	0	0	0	0	0	0	0	0	0	0	1	0
PF05210	Sprouty	Family	1	0	0	0	0	0	0	0	0	2	0	0	0	0	0	0
PF05221	AdoHcyase	Domain	1	0	0	0	0	0	1	0	0	0	0	0	1	0	1	0
PF05222	AlaDh_PNT_N	Domain	0	0	0	0	0	0	0	0	0	0	1	0	0	0	0	0
PF05224	NDT80_PhoG	Family	0	0	0	1	0	0	0	0	0	0	0	1	0	0	0	0
PF05241	EBP	Family	0	0	0	0	0	0	0	0	0	0	0	0	1	0	2	1
PF05279	Asp-B-Hydro_N	Family	0	0	0	0	0	0	0	0	0	0	0	1	0	0	0	0
PF05328	CybS	Family	3	0	0	0	0	0	1	0	1	0	0	0	1	1	0	1
PF05345	He_PIG	Domain	1	0	0	0	0	0	0	0	0	0	0	0	0	0	1	0
PF05346	DUF747	Family	0	0	0	0	0	0	0	0	0	0	0	0	1	0	0	0
PF05347	Complex1_LYR	Family	1	0	0	1	0	0	0	0	0	0	0	0	2	0	1	0
PF05349	GATA-N	Family	4	0	1	0	0	1	0	1	0	1	1	0	0	1	0	0
PF05355	Apo-CII	Family	0	0	0	0	0	0	0	1	0	0	0	0	0	0	0	0
PF05362	Lon_C	Domain	0	0	1	1	0	0	0	0	0	0	0	0	0	0	0	0
PF05454	DAG1	Family	0	0	0	0	0	0	0	0	0	1	0	0	0	0	0	0
PF05461	ApoL	Family	1	0	0	0	0	0	0	0	1	0	0	0	0	0	0	0
PF05463	Sclerostin	Family	2	0	0	0	0	0	0	0	0	0	0	1	0	0	0	0
PF05478	Prominin	Family	0	0	0	0	0	0	0	0	0	0	0	0	0	0	1	0
PF05485	THAP	Domain	2	0	3	4	1	0	1	0	4	2	3	1	3	0	2	2
PF05507	MAGP	Family	0	0	0	0	1	0	0	0	0	0	0	0	0	0	0	0
PF05510	Sarcoglycan_2	Family	10	2	6	4	1	0	2	1	1	1	1	2	2	1	7	1
PF05556	Calsarcin	Family	1	0	0	0	0	0	0	0	1	0	0	0	0	0	0	0
PF05587	Anth_Ig	Domain	0	0	0	0	0	0	0	0	0	0	0	1	0	0	0	0
PF05603	DUF775	Family	1	0	0	0	0	0	0	0	0	0	0	0	0	0	0	0
PF05605	zf-Di19	Domain	0	0	0	0	0	0	0	0	1	0	0	0	0	0	1	0
PF05649	Peptidase_M13_N	Family	2	0	0	2	0	1	3	0	1	4	1	1	1	0	3	0
PF05653	Mg_trans_NIPA	Family	1	0	0	4	0	0	0	0	0	1	1	2	0	0	0	0
PF05667	DUF812	Family	0	0	0	0	0	0	1	0	1	0	0	0	0	0	0	0
PF05679	CHGN	Family	0	0	0	1	0	0	0	0	0	0	0	0	0	0	0	0
PF05686	Glyco_transf_90	Family	0	0	0	1	0	0	0	0	0	1	0	0	0	0	0	1
PF05693	Glycogen_syn	Family	1	0	1	1	0	0	0	0	1	0	1	1	0	0	0	0
PF05694	SBP56	Family	0	1	0	0	0	0	0	0	0	1	0	0	0	0	0	0
PF05706	CDKN3	Domain	1	1	0	0	1	0	0	1	0	1	0	1	1	0	0	0
PF05721	PhyH	Domain	0	1	2	0	0	0	1	1	0	2	1	2	1	1	2	0
PF05729	NACHT	Domain	4	0	1	0	0	0	1	0	1	0	0	2	3	2	2	3
PF05735	TSP_C	Family	0	0	1	1	0	0	0	0	1	0	0	1	1	1	0	0
PF05742	TANGO2	Family	0	0	0	1	0	0	0	0	0	0	0	0	0	0	0	0
PF05778	Apo-CIII	Family	0	0	0	0	0	0	0	0	0	0	0	0	0	0	0	1
PF05782	ECM1	Family	0	0	0	0	1	0	0	0	0	0	0	0	0	0	0	0
PF05783	DLIC	Family	1	0	0	0	0	0	0	0	0	0	0	0	0	0	0	0
PF05786	Cnd2	Family	1	0	0	0	0	0	0	0	0	0	0	0	0	0	0	0
PF05806	Noggin	Family	3	0	4	1	1	0	2	1	0	2	0	0	2	0	0	1
PF05821	NDUF_B8	Family	0	0	1	0	0	0	1	0	0	1	0	0	0	0	0	0
PF05822	UMPH-1	Family	1	0	1	2	0	0	0	0	0	0	1	1	2	0	0	0
PF05827	ATP-synt_S1	Family	1	0	0	0	0	0	0	0	0	0	0	0	0	0	0	1
PF05875	Ceramidase	Family	0	0	0	0	0	0	0	0	0	0	0	0	1	0	0	0
PF05889	SepSecS	Domain	0	0	1	0	0	0	1	0	0	0	1	0	0	0	0	0
PF05902	4_1_CTD	Domain	0	0	1	0	0	0	0	0	0	0	0	0	0	0	0	0
PF05920	Homeobox_KN	Family	1	0	0	1	0	0	0	0	0	0	0	1	0	0	0	0
PF05922	Inhibitor_I9	Domain	0	0	0	0	0	0	0	0	0	0	0	1	1	0	0	0
PF05923	APC_r	Motif	0	0	1	0	0	0	0	0	1	0	0	0	0	0	0	0
PF05934	MCLC	Family	0	0	0	0	0	0	0	0	0	0	0	0	0	0	0	1
PF05937	EB1_binding	Family	0	1	0	0	0	0	0	0	0	0	0	0	0	0	0	0
PF05964	FYRN	Family	0	0	0	0	0	0	0	0	0	0	0	0	0	0	2	0
PF05972	APC_15aa	Motif	2	0	0	0	0	0	0	0	0	0	0	0	0	0	0	0
PF05986	ADAM_spacer1	Family	0	0	1	0	0	0	0	0	0	0	0	0	0	0	1	0
PF06003	SMN	Family	3	1	2	1	0	0	1	0	3	0	0	1	1	0	1	0
PF06012	DUF908	Family	0	0	0	0	0	0	0	0	0	1	0	0	0	1	1	0
PF06025	DUF913	Family	0	0	0	1	0	0	0	0	0	0	1	0	0	0	0	0
PF06026	Rib_5-P_isom_A	Family	1	0	0	0	0	0	0	0	0	0	0	0	0	0	0	0
PF06079	Apyrase	Family	3	0	2	1	0	0	1	0	0	0	0	1	0	0	2	0
PF06083	IL17	Family	0	0	0	0	0	0	0	0	1	0	0	0	0	0	0	0
PF06087	Tyr-DNA_phospho	Family	0	0	0	0	0	0	0	0	0	0	0	1	0	0	0	0
PF06119	NIDO	Family	0	0	0	0	0	0	1	0	0	0	0	0	0	0	1	0
PF06202	GDE_C	Domain	0	0	0	1	0	0	0	0	0	0	0	0	0	0	0	0
PF06212	GRIM-19	Family	0	0	0	0	0	0	0	0	0	0	0	0	0	0	1	0
PF06218	NPR2	Family	1	0	0	0	0	0	0	0	0	0	0	0	0	0	0	0
PF06237	DUF1011	Family	2	0	0	2	0	0	1	0	0	0	0	0	0	0	0	0
PF06293	Kdo	Family	0	0	0	0	0	0	0	0	0	0	0	1	0	0	0	0
PF06297	PET	Domain	0	0	0	0	0	0	0	0	0	0	0	0	0	0	1	0
PF06327	DUF1053	Family	0	0	1	0	0	0	0	0	0	0	0	0	0	0	0	0
PF06331	Tfb5	Family	1	0	0	0	0	0	0	0	0	0	0	0	0	0	0	0
PF06333	Med13_C	Domain	0	0	0	0	0	0	0	0	0	0	0	0	1	0	1	0
PF06346	Drf_FH1	Repeat	0	0	2	0	0	0	0	0	0	0	0	0	0	0	0	0
PF06367	Drf_FH3	Family	1	0	0	3	0	0	1	0	1	0	0	2	0	1	6	2
PF06371	Drf_GBD	Family	6	0	1	1	0	0	0	0	0	2	0	2	0	0	0	0
PF06419	COG6	Family	1	0	0	0	0	0	0	0	0	0	0	0	0	0	0	0
PF06421	LepA_C	Family	0	0	1	0	0	0	0	0	0	0	0	0	0	0	0	0
PF06432	GPI2	Family	1	1	0	0	0	0	0	0	0	0	0	0	0	0	0	0
PF06444	NADH_dehy_S2_C	Family	0	0	1	0	0	0	0	0	0	0	0	0	0	0	0	0
PF06446	Hepcidin	Domain	0	0	0	1	0	0	0	0	0	1	0	1	1	0	0	0
PF06455	NADH5_C	Family	0	0	1	1	0	0	0	0	0	0	0	0	0	0	0	0
PF06459	RR_TM4-6	Family	2	0	2	1	0	0	1	0	2	0	0	0	0	0	2	0
PF06463	Mob_synth_C	Domain	0	0	0	2	0	0	0	0	0	0	0	0	0	0	1	0
PF06464	DMAP_binding	Domain	0	0	0	0	0	0	0	0	0	0	0	0	0	0	1	0
PF06465	DUF1087	Domain	0	0	0	0	0	0	0	0	0	0	0	0	0	0	1	0
PF06472	ABC_membrane_2	Family	7	1	5	9	0	0	4	2	9	2	3	5	9	2	9	7
PF06512	Na_trans_assoc	Family	2	0	2	0	0	0	1	1	3	0	1	2	1	0	7	5
PF06534	RGM_C	Family	2	0	0	0	0	0	0	0	0	1	0	0	0	1	0	0
PF06535	RGM_N	Family	1	0	1	2	0	0	2	0	1	0	0	2	0	0	0	1
PF06565	DUF1126	Domain	0	0	0	0	0	0	1	0	0	0	0	1	0	1	2	1
PF06602	Myotub-related	Domain	10	0	6	5	0	0	6	0	4	3	2	3	3	1	4	2
PF06607	Prokineticin	Family	2	0	0	1	0	0	0	0	0	2	0	0	0	0	1	0
PF06632	XRCC4	Family	0	0	0	0	0	0	0	1	0	0	0	0	0	0	1	0
PF06637	PV-1	Family	1	0	0	0	0	0	0	0	0	0	0	0	0	0	0	0
PF06638	Strabismus	Family	1	0	1	0	0	0	1	0	0	1	0	0	0	0	2	0
PF06650	SHR-BD	Family	0	0	0	1	0	0	0	0	0	0	1	0	0	0	0	0
PF06702	Fam20C	Family	0	0	0	4	0	0	0	0	0	0	0	0	0	1	2	0
PF06728	PIG-U	Family	0	0	0	1	0	0	0	0	0	0	0	1	0	0	0	0
PF06733	DEAD_2	Family	2	0	0	0	0	0	0	0	1	0	1	0	0	0	3	1
PF06775	Seipin	Family	1	0	0	0	0	0	0	0	1	0	1	0	0	0	0	0
PF06784	UPF0240	Family	2	0	0	0	0	0	0	0	0	0	0	0	0	0	0	0
PF06816	NOD	Family	1	0	0	0	0	0	0	0	0	0	0	0	0	0	0	0
PF06875	PRF	Domain	0	0	0	0	0	0	0	0	0	0	0	0	1	0	0	0
PF06963	FPN1	Family	2	0	0	2	0	0	1	0	0	0	3	1	3	0	0	0
PF06979	TMEM70	Family	0	0	0	0	0	0	0	0	1	0	0	0	0	0	0	0
PF07047	OPA3	Family	0	0	1	0	0	0	0	0	0	0	0	1	0	0	0	0
PF07086	Jagunal	Family	0	0	1	0	0	0	0	0	0	1	0	1	0	0	1	1
PF07092	DUF1356	Family	0	0	0	0	0	0	0	0	0	0	0	0	0	0	1	0
PF07114	TMEM126	Family	1	0	0	0	0	0	0	0	0	0	0	0	0	0	0	0
PF07140	IFNGR1	Family	0	0	0	1	0	0	0	0	0	0	0	0	0	0	0	0
PF07159	DUF1394	Family	0	0	0	0	0	0	0	0	0	0	0	0	2	0	1	0
PF07162	B9-C2	Domain	0	0	0	0	0	0	1	0	0	1	0	1	0	0	1	0
PF07163	Pex26	Family	1	0	0	1	0	0	0	0	0	0	0	0	0	1	0	0
PF07202	Tcp10_C	Repeat	0	0	0	0	0	0	0	0	0	0	0	0	1	0	0	0
PF07260	ANKH	Family	1	0	2	0	0	0	0	1	0	0	0	1	0	0	0	0
PF07289	BBL5	Family	0	0	1	0	0	0	0	0	1	0	0	0	0	0	0	0
PF07297	DPM2	Family	0	0	0	0	0	0	1	0	0	0	0	0	0	0	0	0
PF07412	Geminin	Family	0	0	0	0	0	0	0	0	0	0	0	0	0	0	0	1
PF07479	NAD_Gly3P_dh_C	Domain	0	0	0	0	0	0	0	0	0	0	0	0	1	0	0	0
PF07534	TLD	Domain	2	0	0	1	0	0	0	0	0	0	0	0	0	0	0	0
PF07542	ATP12	Family	0	0	0	0	0	0	0	1	0	0	0	0	0	0	0	0
PF07558	Shugoshin_N	Coiled-coil	0	0	0	0	0	0	0	0	0	0	0	0	0	0	0	1
PF07562	NCD3G	Family	1	1	1	3	0	0	0	0	2	4	0	0	0	0	0	1
PF07565	Band_3_cyto	Domain	0	0	1	3	0	0	0	0	0	0	0	0	0	0	1	1
PF07575	Nucleopor_Nup85	Family	1	0	0	0	0	0	0	0	0	0	0	0	0	0	0	0
PF07645	EGF_CA	Domain	6	0	19	11	1	0	10	1	31	82	31	56	15	5	19	14
PF07646	Kelch_2	Repeat	0	0	0	0	0	0	1	0	1	0	0	0	0	0	0	0
PF07647	SAM_2	Domain	0	1	1	0	0	0	0	0	2	0	0	0	0	0	0	0
PF07648	Kazal_2	Domain	0	0	1	0	0	0	0	0	0	0	0	1	1	0	0	0
PF07654	C1-set	Domain	1	0	0	0	0	0	0	1	1	1	0	0	1	0	1	0
PF07657	MNNL	Family	2	0	4	1	0	0	1	0	0	1	1	1	0	0	0	0
PF07662	Nucleos_tra2_C	Family	0	0	0	0	0	0	0	0	1	0	0	0	0	0	2	0
PF07677	A2M_recep	Domain	0	0	0	0	0	0	0	0	0	0	0	1	0	0	0	0
PF07678	TED_complement	Domain	1	0	0	0	0	0	0	0	1	1	0	1	1	0	1	0
PF07679	I-set	Domain	22	3	17	14	3	1	12	4	10	9	9	5	5	1	12	4
PF07686	V-set	Domain	7	3	10	6	0	0	5	0	9	6	7	3	5	3	14	6
PF07687	M20_dimer	Domain	0	0	0	0	0	0	0	0	0	0	0	0	0	1	0	1
PF07690	MFS_1	Family	21	1	7	23	0	0	2	2	4	3	1	12	1	3	14	2
PF07699	Ephrin_rec_like	Family	0	0	1	0	0	0	0	0	0	0	0	0	0	0	0	0
PF07701	HNOBA	Domain	0	0	1	0	0	0	0	0	1	0	0	0	2	0	3	2
PF07703	A2M_BRD	Domain	0	0	0	0	1	0	0	0	0	0	0	0	0	1	2	0
PF07707	BACK	Domain	1	1	1	1	1	0	0	0	1	1	1	0	1	0	1	0
PF07710	P53_tetramer	Motif	2	0	0	0	0	0	0	0	0	0	0	0	0	0	2	0
PF07714	PK_Tyr_Ser-Thr	Domain	76	12	54	58	15	1	24	6	20	15	10	28	32	20	62	31
PF07724	AAA_2	Domain	1	0	0	1	0	0	0	0	0	0	0	1	1	0	0	1
PF07731	Cu-oxidase_2	Domain	10	1	3	4	1	0	3	0	3	1	4	3	3	1	2	0
PF07732	Cu-oxidase_3	Domain	15	3	8	17	1	0	8	1	9	3	3	5	8	4	12	6
PF07738	Sad1_UNC	Family	0	0	0	0	0	0	0	0	2	0	0	0	0	0	0	0
PF07748	Glyco_hydro_38C	Domain	1	1	0	2	0	0	0	1	0	0	0	1	0	1	0	0
PF07773	DUF1619	Family	0	0	0	1	0	0	0	0	0	0	0	0	0	0	0	0
PF07774	EMC1_C	Domain	0	0	0	1	0	0	0	0	0	0	0	0	0	0	0	0
PF07786	DUF1624	Family	1	0	0	2	0	0	0	0	0	0	0	1	0	0	2	0
PF07787	TMEM43	Family	0	0	0	0	0	0	0	0	1	0	0	0	0	0	0	0
PF07810	TMC	Domain	0	0	0	0	0	0	0	0	0	0	0	0	0	0	1	0
PF07817	GLE1	Family	1	0	0	0	0	0	0	0	0	0	0	0	0	0	1	0
PF07837	FTCD_N	Domain	0	0	0	0	0	0	0	0	0	0	0	0	0	0	1	0
PF07856	Orai-1	Family	2	0	1	0	0	0	0	0	1	0	0	0	0	1	0	0
PF07884	VKOR	Domain	5	0	2	1	1	0	2	0	0	3	1	0	2	2	0	0
PF07885	Ion_trans_2	Family	3	0	1	5	1	0	1	0	0	0	0	0	0	0	0	1
PF07910	Peptidase_C78	Family	0	0	0	0	0	0	1	0	0	0	0	0	1	0	0	0
PF07973	tRNA_SAD	Domain	0	0	0	0	0	0	0	0	0	0	0	0	1	0	0	1
PF07974	EGF_2	Domain	0	0	2	0	0	0	0	0	0	0	0	2	0	0	0	0
PF07986	TBCC	Domain	0	0	0	0	0	0	0	0	1	3	0	0	2	0	2	0
PF07992	Pyr_redox_2	Domain	2	0	2	0	0	0	0	0	0	0	2	0	0	1	0	1
PF08016	PKD_channel	Family	5	0	0	1	2	0	0	0	0	0	0	2	2	2	6	0
PF08022	FAD_binding_8	Domain	1	1	2	3	0	0	0	0	2	2	1	1	1	0	1	1
PF08030	NAD_binding_6	Domain	4	0	2	7	0	0	1	2	1	0	0	1	1	0	0	1
PF08068	DKCLD	Domain	1	2	1	0	0	0	0	0	2	0	0	0	0	0	1	0
PF08084	PROCT	Domain	0	0	1	0	2	0	0	0	1	0	0	1	1	0	0	1
PF08150	FerB	Domain	0	0	0	1	0	0	0	0	0	0	0	0	0	0	0	0
PF08165	FerA	Domain	0	0	0	1	0	0	0	0	0	0	0	0	0	0	0	0
PF08205	C2-set_2	Domain	4	0	8	2	0	0	0	0	4	4	2	3	1	3	4	1
PF08214	HAT_KAT11	Domain	1	0	1	0	0	1	1	0	2	0	0	1	1	1	1	0
PF08235	LNS2	Domain	0	0	0	0	0	0	0	0	1	0	0	0	0	0	0	0
PF08238	Sel1	Repeat	0	0	0	0	0	0	1	0	0	0	0	0	0	0	0	0
PF08240	ADH_N	Domain	0	0	0	0	0	0	0	0	0	0	0	0	0	0	1	0
PF08241	Methyltransf_11	Domain	0	1	0	0	0	0	0	0	0	0	0	0	0	0	0	0
PF08246	Inhibitor_I29	Domain	0	0	0	1	0	0	1	0	0	0	0	0	0	0	0	0
PF08266	Cadherin_2	Domain	2	0	0	1	0	0	0	0	0	0	0	0	0	0	0	0
PF08285	DPM3	Family	0	0	1	0	0	0	0	0	0	0	0	0	0	0	0	0
PF08288	PIGA	Family	1	0	0	0	0	0	0	0	0	1	0	1	1	1	0	0
PF08314	Sec39	Family	1	1	2	1	0	0	0	0	0	0	0	0	0	0	0	0
PF08324	PUL	Domain	0	1	0	0	0	0	0	0	0	0	0	0	0	0	0	0
PF08332	CaMKII_AD	Domain	0	0	0	0	0	0	0	0	0	1	0	0	0	0	0	0
PF08336	P4Ha_N	Family	0	0	0	0	0	0	0	0	0	0	0	1	0	0	0	0
PF08344	TRP_2	Family	0	0	0	0	0	0	0	0	0	0	1	0	0	0	0	0
PF08357	SEFIR	Family	0	0	0	0	0	0	1	0	2	0	0	0	0	0	0	0
PF08383	Maf_N	Family	0	0	2	0	0	0	0	0	0	0	0	0	0	0	0	0
PF08385	DHC_N1	Family	2	0	0	0	1	0	0	0	0	0	0	1	2	0	4	2
PF08393	DHC_N2	Family	3	0	1	1	0	0	0	0	0	0	0	0	1	0	5	1
PF08403	AA_permease_N	Family	0	0	0	0	0	0	0	0	1	1	1	0	0	1	3	1
PF08412	Ion_trans_N	Family	0	0	0	0	0	0	0	0	0	1	0	0	0	0	0	0
PF08423	Rad51	Domain	1	1	1	1	0	0	0	0	4	0	0	0	0	0	2	0
PF08441	Integrin_alpha2	Family	2	0	1	1	0	0	0	0	1	0	0	1	2	0	0	0
PF08442	ATP-grasp_2	Domain	0	0	0	1	0	0	0	0	0	0	0	0	0	0	1	0
PF08451	A_deaminase_N	Family	1	0	0	1	0	0	0	0	0	0	0	0	0	0	0	0
PF08454	RIH_assoc	Family	1	0	1	0	0	0	1	0	0	0	0	0	0	0	0	0
PF08473	VGCC_alpha2	Family	1	0	0	0	0	0	0	0	0	0	0	0	0	0	0	0
PF08477	Roc	Domain	0	0	0	0	0	0	0	0	0	0	0	0	1	0	2	0
PF08513	LisH	Domain	0	0	0	0	0	0	1	0	0	0	0	0	0	0	0	0
PF08514	STAG	Family	0	0	0	0	0	0	1	0	0	0	0	2	1	0	0	0
PF08515	TGF_beta_GS	Family	0	0	0	1	0	0	0	0	2	0	0	0	2	1	1	0
PF08526	PAD_N	Domain	0	0	1	0	0	0	0	0	0	0	0	0	0	0	0	0
PF08527	PAD_M	Domain	0	0	0	0	0	0	0	0	0	0	1	0	0	0	0	0
PF08540	HMG_CoA_synt_C	Domain	1	0	2	1	0	0	2	0	1	0	0	0	0	0	2	0
PF08543	Phos_pyr_kin	Family	0	0	1	0	0	0	0	0	0	0	0	0	0	0	1	0
PF08544	GHMP_kinases_C	Family	1	0	4	1	0	0	1	1	0	0	1	1	0	0	0	0
PF08547	CIA30	Family	0	0	0	1	0	0	0	0	1	0	0	0	0	0	1	1
PF08571	Yos1	Family	2	0	0	0	0	0	0	0	0	0	0	0	0	0	0	0
PF08572	PRP3	Domain	0	0	1	0	0	0	0	0	1	0	0	0	0	0	0	0
PF08610	Pex16	Family	0	0	1	0	0	0	0	0	0	0	0	0	0	0	0	0
PF08615	RNase_H2_suC	Family	2	0	1	0	0	0	0	0	0	0	0	0	1	2	0	0
PF08617	CGI-121	Domain	1	0	0	0	0	0	1	0	0	0	0	0	0	0	0	0
PF08645	PNK3P	Family	0	1	0	0	0	0	0	0	0	0	0	0	0	0	0	1
PF08660	Alg14	Family	1	0	0	0	0	0	0	0	0	0	0	0	0	0	0	0
PF08669	GCV_T_C	Domain	0	0	0	0	0	0	0	0	0	0	0	0	0	0	1	0
PF08674	AChE_tetra	Domain	0	0	1	0	0	0	0	0	0	0	0	0	0	0	0	0
PF08676	MutL_C	Domain	0	0	0	0	0	0	0	0	1	0	0	0	0	0	0	1
PF08694	UFC1	Domain	0	0	0	0	0	0	0	0	1	0	0	0	0	0	1	0
PF08696	Dna2	Family	0	0	0	0	0	0	0	0	0	0	0	0	0	0	1	1
PF08702	Fib_alpha	Coiled-coil	0	0	2	0	0	0	0	0	0	1	0	2	1	0	1	0
PF08709	Ins145_P3_rec	Domain	1	0	1	2	0	0	1	0	0	0	0	1	2	1	5	0
PF08725	Integrin_b_cyt	Domain	0	0	0	0	0	0	0	0	1	0	0	0	0	0	1	0
PF08736	FA	Family	0	0	0	1	0	0	1	0	0	0	0	1	0	0	0	0
PF08740	BCS1_N	Domain	1	0	0	2	0	0	0	0	2	0	0	0	1	1	6	0
PF08742	C8	Domain	0	0	0	0	0	0	0	0	1	0	0	1	0	1	0	0
PF08773	CathepsinC_exc	Domain	0	0	0	2	0	0	1	0	1	0	0	0	0	0	0	0
PF08774	VRR_NUC	Domain	0	0	0	1	0	0	0	0	1	0	0	0	0	0	1	0
PF08801	Nucleoporin_N	Domain	0	0	0	0	0	0	0	0	0	0	0	0	0	0	1	0
PF08934	Rb_C	Domain	0	0	0	0	0	0	0	0	0	0	0	1	0	0	0	0
PF08969	USP8_dimer	Domain	0	0	0	0	0	1	1	0	0	0	0	0	2	0	1	0
PF08996	zf-DNA_Pol	Domain	1	0	0	0	0	0	0	0	0	0	0	0	0	0	0	0
PF08999	SP_C-Propep	Domain	0	0	1	0	0	0	0	0	0	0	0	0	0	0	0	1
PF09011	HMG_box_2	Domain	1	0	0	0	0	0	0	0	0	0	0	0	0	0	0	0
PF09057	Smac_DIABLO	Domain	0	0	0	0	0	0	0	0	1	0	0	0	0	0	0	0
PF09067	EpoR_lig-bind	Domain	3	0	0	0	0	0	2	1	2	0	1	0	1	0	2	2
PF09069	EF-hand_3	Domain	0	0	0	0	1	0	0	0	0	0	0	0	0	0	0	0
PF09103	BRCA-2_OB1	Domain	1	0	0	0	0	0	0	0	0	0	0	1	1	0	0	0
PF09104	BRCA-2_OB3	Domain	0	0	1	1	0	0	0	0	1	0	0	0	0	1	0	0
PF09169	BRCA-2_helical	Domain	1	0	0	0	0	0	1	0	0	0	0	0	0	0	0	0
PF09170	STN1_2	Domain	0	0	0	0	0	0	0	0	0	0	0	0	0	1	0	0
PF09240	IL6Ra-bind	Domain	0	0	0	2	0	0	3	0	3	1	0	2	1	0	0	1
PF09258	Glyco_transf_64	Domain	2	0	0	0	0	0	0	1	0	0	0	0	0	0	0	0
PF09261	Alpha-mann_mid	Domain	1	0	2	1	0	0	0	0	0	3	0	0	0	0	0	0
PF09271	LAG1-DNAbind	Domain	0	0	0	0	0	0	0	0	0	0	0	0	1	0	0	1
PF09279	EF-hand_like	Domain	0	0	0	0	0	0	0	0	0	0	0	1	0	0	0	0
PF09286	Pro-kuma_activ	Domain	0	0	0	1	0	0	0	0	1	0	1	0	0	0	1	0
PF09294	Interfer-bind	Domain	0	0	0	2	0	0	0	0	0	0	1	0	0	0	0	0
PF09298	FAA_hydrolase_N	Domain	0	0	1	0	0	0	1	0	1	0	1	0	0	0	0	0
PF09302	XLF	Family	0	0	0	0	0	0	0	0	0	0	0	1	1	0	0	0
PF09305	TACI-CRD2	Domain	0	0	0	0	0	0	0	0	0	0	0	1	0	0	0	0
PF09334	tRNA-synt_1g	Family	0	0	2	0	1	0	1	0	1	0	0	0	1	1	1	0
PF09336	Vps4_C	Domain	0	0	1	0	0	0	1	0	0	0	0	1	0	0	1	0
PF09341	Pcc1	Family	0	1	0	0	0	0	0	0	0	0	0	0	0	0	0	0
PF09377	SBDS_C	Domain	0	0	0	0	0	0	0	0	0	0	0	0	0	0	1	0
PF09379	FERM_N	Domain	1	1	0	2	0	0	2	0	0	0	0	0	0	0	0	0
PF09380	FERM_C	Domain	3	0	1	1	1	0	0	0	1	2	1	2	2	0	2	0
PF09468	RNase_H2-Ydr279	Domain	2	1	1	0	0	0	1	0	3	0	0	0	0	0	1	0
PF09470	Telethonin	Domain	0	0	0	0	0	0	0	0	1	0	0	0	0	1	1	0
PF09631	Sen15	Domain	0	0	0	0	1	0	1	0	0	1	0	0	0	0	0	0
PF09730	BicD	Coiled-coil	0	1	0	0	0	0	0	0	2	1	1	1	2	0	2	0
PF09742	Dymeclin	Family	0	0	0	0	0	0	0	0	0	1	0	1	0	0	0	1
PF09773	Meckelin	Family	2	0	4	3	1	0	3	1	2	0	1	3	3	0	2	0
PF09790	Hyccin	Family	1	0	0	0	0	0	0	0	0	0	0	1	0	0	0	0
PF09799	Transmemb_17	Family	1	1	0	1	0	0	0	0	0	0	0	0	1	0	2	0
PF09815	XK-related	Family	0	0	0	0	0	0	0	0	0	0	0	1	1	0	0	1
PF09825	BPL_N	Family	0	0	1	2	0	0	1	0	1	0	0	0	0	0	1	0
PF10146	zf-C4H2	Family	1	0	2	0	0	0	0	0	0	0	0	0	0	1	1	1
PF10149	TM231	Family	0	0	0	0	0	0	0	0	1	0	0	0	0	0	1	0
PF10154	DUF2362	Family	1	0	0	0	0	0	0	0	0	0	0	0	0	0	0	0
PF10156	Med17	Family	1	0	0	0	0	0	0	0	0	0	0	0	0	0	0	0
PF10162	G8	Domain	3	0	2	2	0	0	1	0	0	0	0	1	2	1	0	0
PF10168	Nup88	Family	0	0	0	0	0	0	0	0	0	0	0	0	0	1	0	0
PF10181	PIG-H	Family	0	0	0	0	0	0	0	0	1	0	0	0	0	0	0	0
PF10183	ESSS	Family	0	0	0	0	0	0	0	0	0	0	0	0	0	0	0	1
PF10193	Telomere_reg-2	Family	0	0	0	0	0	0	0	0	0	0	0	0	0	0	1	0
PF10203	Pet191_N	Family	1	0	0	0	0	0	0	0	0	0	0	0	0	0	0	0
PF10229	MMADHC	Family	1	0	0	0	0	0	1	0	0	0	1	0	0	0	0	0
PF10242	L_HMGIC_fpl	Family	0	0	0	0	0	0	1	0	1	0	0	0	1	1	0	0
PF10243	MIP-T3	Domain	0	0	1	0	0	0	0	0	0	0	0	0	0	0	0	0
PF10245	MRP-S22	Family	0	0	0	0	0	0	0	0	0	0	0	0	0	0	1	0
PF10263	SprT-like	Domain	0	0	0	0	0	0	1	0	0	0	0	0	0	0	0	0
PF10266	Strumpellin	Family	2	2	1	0	0	0	0	0	0	0	0	1	0	0	0	0
PF10273	WGG	Family	0	0	0	0	0	0	0	0	0	0	0	0	1	0	0	0
PF10276	zf-CHCC	Domain	0	0	0	0	0	0	0	0	0	1	0	0	0	0	0	0
PF10277	Frag1	Family	0	0	1	0	0	0	2	0	2	0	1	0	1	0	0	0
PF10396	TrmE_N	Family	0	0	0	0	0	0	0	0	0	0	0	0	0	0	0	1
PF10397	ADSL_C	Domain	1	0	0	0	0	0	0	0	2	0	1	1	1	1	4	0
PF10401	IRF-3	Family	5	0	1	1	1	0	1	0	0	2	0	1	2	1	2	2
PF10404	BHD_2	Domain	0	0	0	0	0	0	1	0	0	0	0	0	0	0	0	0
PF10409	PTEN_C2	Domain	1	0	0	1	2	0	1	0	0	0	0	0	2	0	2	1
PF10413	Rhodopsin_N	Domain	1	0	1	0	0	0	0	0	1	0	2	1	0	0	0	0
PF10431	ClpB_D2-small	Domain	2	0	0	0	0	0	1	0	0	0	0	0	0	0	0	0
PF10436	BCDHK_Adom3	Family	0	0	0	0	0	0	0	0	0	0	0	0	1	0	1	0
PF10482	CtIP_N	Coiled-coil	0	0	0	0	0	0	0	0	0	0	0	0	0	1	0	0
PF10486	PI3K_1B_p101	Family	0	0	1	0	0	0	0	0	0	0	0	0	0	0	0	0
PF10488	PP1c_bdg	Domain	0	0	0	0	0	0	0	0	0	0	0	0	0	0	1	0
PF10497	zf-4CXXC_R1	Domain	0	0	0	0	0	0	0	0	0	0	0	0	0	0	2	0
PF10509	GalKase_gal_bdg	Domain	1	0	1	1	0	0	0	0	0	1	0	0	0	0	0	0
PF10510	PIG-S	Family	1	0	0	0	0	0	0	0	0	0	0	0	1	0	0	0
PF10515	APP_amyloid	Family	5	1	0	0	0	0	0	0	0	0	0	0	0	0	0	0
PF10521	Tti2	Family	0	0	1	0	0	0	0	0	0	0	0	0	0	0	0	0
PF10524	NfI_DNAbd_pre-N	Family	0	0	0	0	0	0	0	0	0	0	0	0	0	0	1	0
PF10559	Plug_translocon	Domain	1	0	0	0	0	0	0	0	0	0	0	0	0	0	0	0
PF10562	CaM_bdg_C0	Domain	0	0	0	0	0	0	0	0	0	0	0	0	0	0	1	0
PF10565	NMDAR2_C	Family	0	1	0	0	0	0	0	0	0	0	1	0	0	0	1	0
PF10570	Myelin-PO_C	Domain	0	0	1	0	0	0	0	0	0	0	0	0	0	1	1	1
PF10579	Rapsyn_N	Family	2	0	0	0	0	0	0	0	0	0	0	0	0	0	0	0
PF10589	NADH_4Fe-4S	Domain	0	0	0	0	0	0	0	0	1	0	0	0	0	0	0	0
PF10590	PNP_phzG_C	Domain	0	0	0	0	0	0	0	0	0	0	0	0	0	1	2	0
PF10591	SPARC_Ca_bdg	Domain	0	0	0	0	0	0	0	0	0	0	0	0	0	0	1	1
PF10601	zf-LITAF-like	Family	1	0	1	0	1	0	0	0	0	0	1	0	0	0	0	0
PF10609	ParA	Family	0	1	0	0	0	0	0	0	0	0	0	0	0	1	0	0
PF10613	Lig_chan-Glu_bd	Domain	1	0	0	1	0	0	0	0	1	2	0	2	1	1	3	0
PF10644	Misat_Tub_SegII	Domain	1	0	0	0	0	0	0	0	0	0	0	0	0	0	0	0
PF11235	Med25_SD1	Domain	1	0	0	0	0	0	0	0	0	0	0	0	0	0	0	0
PF11262	Tho2	Family	0	0	0	0	0	0	0	0	1	0	0	0	0	0	0	0
PF11265	Med25_VWA	Family	0	0	0	0	0	0	1	0	0	0	0	0	0	0	0	0
PF11380	Stealth_CR2	Family	0	0	1	0	1	0	0	0	1	1	0	0	2	0	1	0
PF11413	HIF-1	Family	2	1	1	1	1	0	0	0	0	0	0	0	0	0	0	0
PF11414	Suppressor_APC	Family	0	0	0	0	0	0	0	0	1	0	0	0	0	0	0	0
PF11527	ARL2_Bind_BART	Family	0	0	0	1	0	0	0	0	0	0	0	0	0	0	0	0
PF11573	Med23	Family	0	0	0	0	0	0	0	0	0	0	0	0	0	0	1	0
PF11577	NEMO	Family	0	0	0	0	0	0	0	0	0	0	0	0	0	0	0	3
PF11597	Med13_N	Domain	0	0	0	0	0	0	0	0	0	0	0	0	1	0	0	0
PF11618	C2-C2_1	Domain	1	0	0	1	0	0	0	0	4	0	0	1	0	0	0	0
PF11627	HnRNPA1	Family	0	0	1	0	0	0	0	0	0	0	1	0	1	0	1	0
PF11636	Troponin-I_N	Family	1	0	0	0	0	0	0	0	0	0	0	0	0	0	0	0
PF11704	Folliculin	Family	0	0	0	0	0	0	0	0	1	0	0	0	0	0	1	1
PF11799	IMS_C	Domain	0	0	0	0	0	0	0	0	0	0	0	0	0	0	1	0
PF11851	DUF3371	Family	0	0	0	0	0	0	0	0	1	0	0	0	0	0	0	1
PF11864	DUF3384	Family	3	0	0	1	0	0	0	1	0	1	0	1	1	0	1	0
PF11916	Vac14_Fig4_bd	Domain	0	0	1	0	0	0	0	0	1	0	0	0	0	0	0	0
PF11933	Na_trans_cytopl	Family	2	1	2	4	0	0	1	0	2	2	0	0	1	0	0	2
PF11934	DUF3452	Family	0	0	1	0	0	0	0	0	0	0	0	0	0	0	0	1
PF11969	DcpS_C	Family	4	0	0	0	0	0	0	0	0	0	0	1	1	0	2	0
PF12009	Telomerase_RBD	Domain	0	0	0	0	0	0	0	0	0	0	0	0	0	0	1	0
PF12022	DUF3510	Family	0	0	0	0	1	0	0	0	0	0	0	0	0	0	0	0
PF12036	DUF3522	Family	0	0	2	0	0	0	0	0	0	0	0	1	0	0	0	0
PF12047	DNMT1-RFD	Domain	0	0	0	0	0	0	1	0	0	0	0	0	0	0	0	0
PF12146	Hydrolase_4	Family	0	0	0	0	0	0	0	0	0	0	0	1	0	0	0	0
PF12157	DUF3591	Family	0	0	1	0	0	0	0	0	0	0	0	1	0	0	1	0
PF12166	Piezo_RRas_bdg	Family	0	0	0	1	0	0	0	0	2	0	0	0	2	0	4	0
PF12234	Rav1p_C	Family	1	0	0	0	0	0	0	0	0	0	0	0	0	0	0	0
PF12254	DNA_pol_alpha_N	Family	0	0	1	0	0	0	0	0	0	0	0	0	0	0	0	0
PF12257	IML1	Family	1	0	0	0	0	0	0	0	0	0	0	0	0	0	0	0
PF12284	HoxA13_N	Family	0	0	0	1	0	0	0	0	0	0	0	0	0	0	0	0
PF12297	EVC2_like	Family	0	0	0	1	0	0	0	0	0	0	0	0	0	0	0	0
PF12349	Sterol-sensing	Family	6	2	1	2	1	0	1	0	2	2	1	0	1	0	2	1
PF12352	V-SNARE_C	Domain	0	1	0	0	0	0	0	0	0	0	0	0	0	0	0	0
PF12360	Pax7	Family	0	0	0	0	0	0	0	0	0	0	1	0	0	0	0	0
PF12369	GnHR_trans	Family	0	0	0	1	0	0	0	0	0	0	0	0	0	0	0	0
PF12403	Pax2_C	Family	0	0	0	0	0	0	0	0	1	0	0	0	0	0	0	0
PF12416	DUF3668	Family	1	0	0	0	0	0	0	0	0	0	0	0	0	0	0	0
PF12424	ATP_Ca_trans_C	Family	0	0	0	1	0	0	0	0	0	0	0	0	0	0	0	0
PF12444	Sox_N	Family	0	0	0	1	0	0	0	0	0	0	0	0	0	0	0	0
PF12455	Dynactin	Family	0	0	1	0	0	0	0	0	0	0	0	0	0	1	0	0
PF12470	SUFU_C	Family	0	0	1	0	0	0	0	0	0	0	0	0	0	0	0	0
PF12485	SLY	Family	1	0	0	0	0	0	1	1	1	0	1	0	0	0	0	1
PF12595	Rhomboid_SP	Family	1	0	1	0	0	0	0	0	0	0	0	0	0	0	0	0
PF12597	DUF3767	Family	0	0	0	0	0	0	0	0	1	0	0	0	0	0	0	0
PF12598	TBX	Family	0	0	0	0	0	0	0	0	0	0	0	0	0	0	1	0
PF12612	TFCD_C	Family	0	0	1	1	0	0	0	0	0	0	0	0	0	0	0	0
PF12624	Chorein_N	Family	0	0	0	1	0	0	0	0	0	0	0	0	0	0	0	0
PF12627	PolyA_pol_RNAbd	Domain	0	0	1	0	0	0	0	0	0	0	0	0	0	0	0	0
PF12631	MnmE_helical	Family	2	0	1	0	0	0	0	0	0	0	0	0	1	0	1	1
PF12661	hEGF	Domain	0	0	0	0	0	0	1	0	0	2	1	1	0	0	0	0
PF12662	cEGF	Domain	1	0	0	0	0	0	0	0	1	2	1	3	1	1	0	1
PF12698	ABC2_membrane_3	Family	11	2	4	14	1	0	2	3	4	2	4	8	2	3	4	1
PF12701	LSM14	Domain	0	0	0	0	0	0	1	0	0	0	0	0	0	0	0	0
PF12705	PDDEXK_1	Domain	0	0	0	0	0	0	1	0	0	0	0	0	0	0	0	0
PF12706	Lactamase_B_2	Domain	0	0	1	0	0	0	0	0	1	0	0	0	1	0	0	0
PF12738	PTCB-BRCT	Family	0	0	0	0	0	0	0	0	0	0	0	1	0	0	0	0
PF12765	Cohesin_HEAT	Family	0	0	0	0	0	0	0	0	0	0	0	0	1	0	0	0
PF12769	PNTB_4TM	Family	1	0	0	0	0	0	0	0	0	0	0	0	0	0	0	0
PF12774	AAA_6	Domain	0	0	0	0	0	0	0	0	0	1	1	0	0	0	1	1
PF12775	AAA_7	Domain	0	0	1	0	0	0	0	0	0	0	1	0	0	0	0	0
PF12777	MT	Domain	0	0	0	1	0	0	1	0	0	0	0	0	2	0	4	0
PF12780	AAA_8	Domain	1	0	1	0	0	0	0	0	0	0	0	0	0	0	2	1
PF12781	AAA_9	Domain	3	0	0	0	0	0	0	0	0	0	0	0	0	0	1	0
PF12796	Ank_2	Repeat	3	0	4	2	0	0	0	0	0	1	1	0	0	0	2	0
PF12804	NTP_transf_3	Domain	1	0	1	1	0	0	0	0	0	0	0	0	0	0	1	0
PF12820	BRCT_assoc	Domain	0	0	0	0	1	0	0	1	0	0	0	0	0	0	0	0
PF12830	Nipped-B_C	Domain	2	0	1	1	0	0	2	0	0	0	0	0	0	0	3	0
PF12894	ANAPC4_WD40	Repeat	0	0	0	0	0	0	0	0	0	0	0	0	1	0	2	1
PF12895	ANAPC3	Domain	0	0	1	1	0	0	0	0	0	0	1	0	0	0	0	0
PF12928	tRNA_int_end_N2	Domain	0	0	0	0	0	0	0	1	1	0	0	0	0	0	0	0
PF12933	FTO_NTD	Domain	0	0	0	0	0	0	0	0	0	1	0	0	0	0	2	0
PF12940	RAG1	Family	3	0	1	1	0	0	2	0	3	0	0	0	3	4	12	1
PF12947	EGF_3	Domain	0	0	0	0	0	0	0	0	0	1	0	0	1	0	0	0
PF12971	NAGLU_N	Domain	1	1	4	1	1	0	2	0	0	0	0	1	0	1	0	0
PF12972	NAGLU_C	Domain	6	1	0	3	1	1	1	0	1	1	0	0	2	3	6	1
PF12998	ING	Coiled-coil	0	0	0	0	0	0	0	0	0	0	0	0	1	0	0	0
PF13000	Acatn	Family	1	0	0	0	0	0	0	0	0	0	0	1	0	0	0	0
PF13015	PRKCSH_1	Family	0	0	2	0	0	0	0	0	0	1	0	0	0	0	0	0
PF13085	Fer2_3	Domain	2	0	3	2	0	0	0	0	1	2	0	0	1	0	1	0
PF13086	AAA_11	Domain	8	0	0	1	2	0	0	1	1	0	0	3	0	0	1	3
PF13087	AAA_12	Domain	4	0	3	1	0	0	0	0	3	0	0	0	0	0	4	1
PF13088	BNR_2	Domain	5	1	4	3	0	1	1	1	1	0	0	0	2	0	1	0
PF13181	TPR_8	Repeat	2	1	2	3	0	0	0	0	0	0	1	0	3	2	1	0
PF13191	AAA_16	Domain	0	0	0	0	0	0	1	0	0	0	0	0	0	0	0	0
PF13193	AMP-binding_C	Domain	0	0	0	0	0	0	0	0	0	0	0	0	0	1	1	0
PF13229	Beta_helix	Family	4	1	1	1	0	0	0	0	0	2	1	4	0	0	0	0
PF13246	Cation_ATPase	Family	0	0	0	0	0	0	0	0	1	1	0	0	0	2	2	0
PF13306	LRR_5	Repeat	1	2	2	0	0	0	0	0	0	1	0	1	1	0	1	0
PF13307	Helicase_C_2	Domain	3	0	1	2	0	0	1	0	0	0	0	2	5	4	5	1
PF13341	RAG2_PHD	Domain	1	0	0	0	0	0	0	0	0	1	0	0	0	0	0	0
PF13347	MFS_2	Family	4	0	2	2	0	0	1	0	3	0	1	0	0	0	2	0
PF13353	Fer4_12	Domain	0	0	0	2	0	0	0	0	1	1	0	0	0	2	0	0
PF13360	PQQ_2	Domain	0	0	0	0	0	0	0	0	1	0	0	0	0	0	0	0
PF13364	BetaGal_dom4_5	Domain	2	0	1	1	0	0	2	0	1	0	0	0	0	0	2	1
PF13365	Trypsin_2	Domain	1	0	3	0	1	0	1	1	1	0	1	1	2	0	0	0
PF13385	Laminin_G_3	Domain	0	1	0	1	0	0	0	0	1	1	0	0	0	0	0	1
PF13393	tRNA-synt_His	Domain	2	0	1	0	0	0	1	0	1	0	1	0	0	1	1	1
PF13401	AAA_22	Domain	0	0	0	0	0	0	0	0	0	0	0	1	0	0	0	0
PF13410	GST_C_2	Domain	0	0	0	0	0	0	0	0	0	0	1	1	0	0	2	0
PF13418	Kelch_4	Repeat	0	0	0	0	0	0	0	1	0	0	0	0	0	0	0	0
PF13424	TPR_12	Repeat	4	0	0	0	0	0	0	0	0	0	0	1	0	0	1	0
PF13426	PAS_9	Domain	3	0	1	2	1	0	0	0	5	1	1	1	1	0	2	0
PF13439	Glyco_transf_4	Domain	1	0	0	0	0	0	0	0	0	0	0	0	0	0	0	0
PF13481	AAA_25	Domain	5	0	0	1	2	0	3	0	1	0	2	0	0	0	2	1
PF13489	Methyltransf_23	Domain	1	0	0	1	0	0	0	0	0	0	0	0	0	0	0	0
PF13499	EF-hand_7	Domain	1	1	1	1	2	0	2	0	3	0	2	0	6	0	2	6
PF13516	LRR_6	Repeat	0	0	0	1	0	0	0	0	0	0	0	0	0	0	0	0
PF13520	AA_permease_2	Family	15	2	6	10	2	0	1	1	3	2	0	3	1	1	1	3
PF13522	GATase_6	Domain	0	1	1	0	0	0	0	0	0	0	0	0	0	0	1	0
PF13534	Fer4_17	Domain	0	0	0	1	0	0	0	0	0	1	0	1	0	0	2	0
PF13589	HATPase_c_3	Domain	4	4	3	5	2	0	1	0	5	2	4	5	1	1	1	4
PF13593	SBF_like	Domain	2	0	0	1	0	0	0	0	0	0	0	0	0	0	0	0
PF13625	Helicase_C_3	Domain	0	0	0	0	0	0	1	0	1	0	0	0	0	0	0	0
PF13639	zf-RING_2	Domain	0	0	0	1	0	0	0	0	0	0	0	0	0	0	2	0
PF13640	2OG-FeII_Oxy_3	Domain	0	0	0	1	0	0	0	0	0	0	0	0	0	0	1	0
PF13649	Methyltransf_25	Domain	0	0	0	0	0	0	0	0	0	0	1	0	0	0	0	0
PF13656	RNA_pol_L_2	Domain	0	0	2	2	0	0	0	0	1	0	0	0	0	0	1	1
PF13671	AAA_33	Domain	0	1	0	0	0	0	0	0	0	0	0	0	1	0	0	0
PF13704	Glyco_tranf_2_4	Family	1	0	0	1	0	0	0	0	0	0	0	0	0	0	0	0
PF13716	CRAL_TRIO_2	Domain	1	0	0	0	0	0	0	0	0	0	0	1	0	1	0	0
PF13765	PRY	Family	2	1	1	0	0	0	0	0	0	0	0	0	0	0	0	0
PF13768	VWA_3	Domain	0	0	0	0	0	0	0	0	0	0	0	0	0	0	1	0
PF13771	zf-HC5HC2H	Domain	0	0	0	0	0	0	0	0	0	4	0	0	1	0	0	0
PF13793	Pribosyltran_N	Domain	0	0	2	0	0	0	0	0	0	0	1	0	0	0	2	1
PF13802	Gal_mutarotas_2	Domain	1	1	3	6	0	0	1	0	4	0	0	0	0	0	0	1
PF13815	Dzip-like_N	Family	1	0	0	0	0	0	0	0	0	0	1	0	0	0	0	0
PF13832	zf-HC5HC2H_2	Domain	0	0	1	0	0	0	0	0	0	1	0	1	0	0	3	0
PF13833	EF-hand_8	Domain	1	0	0	0	0	0	0	0	0	1	1	1	0	0	0	0
PF13843	DDE_Tnp_1_7	Domain	0	0	0	1	0	0	0	0	0	0	0	0	0	0	0	0
PF13851	GAS	Coiled-coil	1	0	0	0	0	0	0	0	0	0	0	0	0	0	0	0
PF13855	LRR_8	Repeat	11	3	2	3	0	0	1	0	0	1	3	2	1	2	4	3
PF13857	Ank_5	Repeat	0	0	0	0	0	0	1	0	1	0	0	0	0	0	0	0
PF13880	Acetyltransf_13	Domain	0	0	0	0	1	0	0	0	0	0	0	0	0	0	0	0
PF13882	Bravo_FIGEY	Domain	0	0	0	0	0	0	0	0	2	0	0	0	0	0	0	0
PF13895	Ig_2	Domain	0	0	1	1	0	0	0	0	1	1	1	1	0	0	1	0
PF13896	Glyco_transf_49	Domain	1	0	0	0	0	0	0	1	0	0	0	1	0	0	0	1
PF13909	zf-H2C2_5	Domain	0	0	0	0	0	0	0	0	0	0	0	1	0	0	0	0
PF13920	zf-C3HC4_3	Domain	0	0	0	0	0	0	0	0	0	0	1	1	0	0	0	0
PF13923	zf-C3HC4_2	Domain	0	0	0	0	0	0	0	0	1	1	0	0	0	1	0	0
PF13925	Katanin_con80	Domain	0	0	0	1	0	0	0	0	1	0	0	0	0	0	0	0
PF13927	Ig_3	Domain	3	0	3	3	0	0	0	0	1	4	0	0	2	1	3	1
PF13931	Microtub_bind	Family	0	0	0	0	0	0	0	0	0	0	0	0	0	0	1	0
PF13967	RSN1_TM	Family	0	0	0	1	0	0	0	0	0	0	0	0	0	0	0	0
PF14306	PUA_2	Domain	0	0	0	1	0	0	0	0	0	0	0	0	0	0	0	0
PF14377	UBM	Repeat	0	0	0	0	0	0	0	0	0	0	0	0	0	0	2	0
PF14382	ECR1_N	Domain	1	0	0	0	0	0	0	0	0	0	0	0	0	0	0	0
PF14396	CFTR_R	Domain	3	0	0	0	0	0	0	0	0	0	1	0	3	0	1	1
PF14447	Prok-RING_4	Family	0	0	0	0	0	0	0	0	0	0	0	0	0	1	1	1
PF14484	FISNA	Family	1	0	1	0	0	0	0	0	0	0	0	0	0	0	0	0
PF14492	EFG_III	Domain	0	0	0	2	0	0	0	0	0	0	0	0	0	0	0	0
PF14497	GST_C_3	Domain	1	0	0	0	0	0	0	0	0	0	0	0	0	0	0	0
PF14572	Pribosyl_synth	Domain	0	0	1	1	0	0	0	0	0	0	0	0	0	0	0	0
PF14580	LRR_9	Repeat	0	0	0	1	0	0	0	0	0	0	0	0	0	0	0	0
PF14604	SH3_9	Domain	0	0	1	0	0	0	0	0	0	0	0	0	0	0	0	0
PF14608	zf-CCCH_2	Domain	0	0	0	0	1	0	0	0	0	0	1	0	0	0	0	0
PF14631	FancD2	Family	0	0	0	0	0	0	0	0	1	0	0	0	0	1	1	0
PF14634	zf-RING_5	Domain	1	0	0	0	0	0	1	0	0	2	1	0	0	0	1	0
PF14656	RAB3GAP2_C	Family	0	0	1	0	0	0	0	0	0	0	0	0	0	0	0	0
PF14670	FXa_inhibition	Domain	2	0	2	5	0	0	2	0	1	10	2	3	0	1	1	2
PF14677	FANCI_S3	Family	0	0	0	0	0	0	0	0	0	1	0	0	0	0	0	0
PF14678	FANCI_S4	Family	0	0	0	0	0	0	0	0	0	0	0	0	0	0	1	0
PF14698	ASL_C2	Domain	2	0	0	1	0	0	0	0	0	0	1	1	1	0	3	1
PF14707	Sulfatase_C	Domain	10	0	6	1	1	0	3	0	7	5	2	2	2	2	8	2
PF14719	PID_2	Domain	0	0	0	0	0	0	0	0	0	0	1	0	0	0	0	0
PF14721	AIF_C	Domain	0	0	0	0	0	0	0	0	0	0	0	0	1	0	0	0
PF14724	mit_SMPDase	Family	1	0	0	0	0	0	0	0	0	0	0	0	0	0	0	0
PF14726	RTTN_N	Family	0	0	0	0	0	0	0	0	0	1	0	0	0	0	0	0
PF14727	PHTB1_N	Family	0	0	0	1	0	0	0	0	0	0	0	0	0	0	0	0
PF14737	DUF4470	Family	1	0	0	0	0	0	0	0	0	0	0	0	0	0	0	0
PF14746	WASH-7_C	Family	0	0	0	1	0	0	0	0	0	0	0	0	0	0	0	0
PF14748	P5CR_dimer	Domain	0	1	2	2	0	0	0	0	0	0	0	0	0	0	3	0
PF14752	RBP_receptor	Family	2	0	0	1	0	0	0	0	2	0	0	0	0	0	1	0
PF14762	HPS3_Mid	Domain	0	0	0	0	0	0	0	0	0	0	0	0	0	1	0	0
PF14779	BBS1	Family	0	0	0	0	0	0	0	0	0	0	0	1	0	0	2	2
PF14781	BBS2_N	Family	1	0	1	2	0	0	0	0	0	0	1	0	2	0	0	0
PF14782	BBS2_C	Family	0	1	0	0	0	0	1	0	1	1	0	0	1	1	2	0
PF14783	BBS2_Mid	Family	0	0	0	0	0	0	0	0	0	0	0	0	0	0	0	1
PF14811	TPD	Family	0	0	1	0	0	0	0	0	1	0	0	0	0	0	0	0
PF14815	NUDIX_4	Domain	2	0	3	2	0	0	0	0	0	0	0	0	0	0	0	0
PF14828	Amnionless	Family	0	0	0	1	0	0	0	0	1	1	0	0	0	0	0	0
PF14844	PH_BEACH	Domain	0	0	0	0	0	0	0	0	0	0	0	0	0	1	0	0
PF14845	Glycohydro_20b2	Domain	0	1	1	2	0	0	0	0	1	0	0	0	0	0	0	0
PF14926	DUF4498	Family	0	0	0	0	0	0	0	0	0	0	0	1	0	0	0	0
PF14935	TMEM138	Family	1	0	1	0	0	0	1	0	0	0	0	1	0	0	0	0
PF14974	P_C10	Family	0	0	1	0	0	0	0	0	0	0	0	0	0	0	0	0
PF14995	TMEM107	Family	0	0	0	0	0	0	0	0	0	0	0	0	1	0	0	0
PF14996	RMP	Family	0	0	0	0	0	0	0	0	0	0	0	1	0	1	0	0
PF15009	TMEM173	Family	2	0	0	0	0	0	0	0	0	0	1	0	0	0	0	0
PF15014	CLN5	Family	1	0	1	0	0	0	3	2	0	1	1	0	1	0	2	0
PF15015	NYD-SP12_N	Family	0	0	0	0	0	0	0	0	0	0	0	0	0	0	1	0
PF15141	UQCC3	Family	0	0	0	1	0	0	0	0	0	0	0	0	0	0	0	0
PF15152	Kisspeptin	Family	0	0	0	0	0	0	0	0	0	0	0	1	0	0	0	0
PF15156	CLN6	Family	4	1	3	1	1	0	4	1	0	1	0	2	0	0	5	0
PF15159	PIG-Y	Family	1	0	0	0	0	0	0	0	0	0	0	0	0	0	0	0
PF15201	Rod_cone_degen	Family	0	0	1	0	0	0	0	0	0	1	0	0	0	0	0	0
PF15207	TMEM240	Family	1	0	0	0	0	0	0	0	1	0	0	0	0	1	1	1
PF15268	Dapper	Family	0	0	0	0	0	0	0	0	0	0	0	1	0	0	0	0
PF15294	Leu_zip	Family	1	0	0	0	0	0	0	0	0	0	0	0	0	0	0	0
PF15296	Codanin-1_C	Family	1	0	0	0	1	0	0	0	0	0	0	0	0	0	0	0
PF15305	IFT43	Family	0	0	0	0	0	0	0	1	0	0	0	0	0	0	0	0
PF15311	HYLS1_C	Family	0	0	0	0	0	0	0	0	0	0	0	0	1	0	0	0
PF15324	TALPID3	Family	0	0	0	0	0	0	0	0	0	0	0	0	1	0	0	0
PF15362	Enamelin	Family	0	0	0	0	0	0	0	0	1	0	0	0	0	0	0	0
PF15449	Retinal	Family	1	1	0	1	0	0	0	0	0	0	0	0	0	0	1	0
PF15462	Barttin	Family	0	0	0	1	0	0	0	0	0	0	0	0	0	0	0	0
PF15489	CTC1	Family	4	0	1	1	0	0	0	0	0	0	0	0	1	2	0	0
PF15492	Nbas_N	Family	0	0	1	0	0	0	0	0	0	0	0	0	0	0	0	0
PF15494	SRCR_2	Domain	0	0	0	0	0	0	0	0	0	1	0	0	0	0	0	0
PF15502	MPLKIP	Family	1	0	0	0	0	0	0	0	0	0	0	0	0	0	0	0
PF15508	NAAA-beta	Family	1	0	0	1	0	0	0	0	0	0	0	0	0	0	0	0
PF15625	CC2D2AN-C2	Domain	0	0	1	0	0	0	0	0	0	0	0	0	0	0	0	0
PF15711	ILEI	Domain	0	0	0	0	0	0	0	0	1	0	0	1	0	0	0	1
PF15778	UNC80	Family	1	0	0	0	0	0	0	0	0	0	0	0	0	0	0	0
PF15782	GREB1	Family	7	1	2	1	0	0	1	0	0	0	0	2	3	0	8	0
PF15865	Fanconi_A_N	Family	1	1	0	1	0	0	0	0	0	0	0	1	1	0	1	0
PF15879	MWFE	Family	0	0	0	1	0	0	0	0	0	0	0	0	0	0	1	0
PF15913	Furin-like_2	Domain	0	0	0	0	0	0	0	0	0	2	0	2	0	0	1	0
PF15917	PIEZO	Family	0	0	0	0	0	0	0	0	0	0	0	0	1	0	0	0
PF15924	ALG11_N	Family	0	0	1	0	0	0	0	0	0	0	0	0	0	0	0	0
PF15936	DUF4749	Family	0	0	0	0	0	0	0	0	1	0	0	0	0	0	0	0
PF15985	KH_6	Domain	0	0	0	1	0	0	0	1	0	0	0	0	0	0	0	0
PF16018	Anillin_N	Family	0	0	0	0	0	0	0	0	0	0	0	0	0	0	1	0
PF16038	TMIE	Family	0	0	0	0	0	0	0	0	0	0	0	0	0	2	1	0
PF16045	LisH_2	Domain	0	0	1	0	0	0	0	0	0	1	0	0	0	0	0	0
PF16050	CDC73_N	Family	1	0	0	0	0	0	0	0	0	0	0	0	0	0	0	0
PF16057	DUF4800	Family	0	0	0	0	0	0	0	0	0	0	0	0	0	0	1	1
PF16070	TMEM132	Family	0	0	0	0	0	0	0	0	0	0	0	0	0	0	1	0
PF16095	COR	Family	0	0	0	0	0	0	1	0	0	0	0	0	1	0	1	0
PF16113	ECH_2	Domain	0	0	0	0	0	0	1	0	0	0	0	0	0	0	0	0
PF16124	RecQ_Zn_bind	Domain	0	0	0	0	0	0	0	0	0	1	1	0	0	0	0	0
PF16134	THOC2_N	Family	1	1	0	0	0	0	0	0	0	0	0	0	0	0	0	0
PF16159	FOXP-CC	Domain	1	0	0	0	0	0	0	0	0	0	0	0	0	0	0	0
PF16164	VWA_N2	Family	1	0	0	0	0	0	0	0	0	1	0	2	0	0	0	0
PF16165	Ferlin_C	Family	1	0	0	1	0	0	0	0	0	0	0	0	0	0	3	0
PF16184	Cadherin_3	Domain	0	0	1	1	0	0	0	0	0	0	0	0	1	1	1	0
PF16185	MTABC_N	Family	0	0	0	0	0	0	0	0	1	0	0	0	0	0	0	0
PF16192	PMT_4TMC	Family	0	0	1	1	0	0	4	1	0	0	1	0	0	0	0	0
PF16208	Keratin_2_head	Family	5	0	2	2	0	0	1	0	0	0	0	0	2	0	1	0
PF16209	PhoLip_ATPase_N	Family	1	0	0	0	0	0	0	0	0	0	0	0	0	0	0	0
PF16212	PhoLip_ATPase_C	Family	0	0	0	1	0	0	0	0	1	0	0	0	0	0	0	0
PF16214	AC_N	Family	0	0	0	0	0	0	0	0	0	0	0	0	0	1	0	0
PF16218	Peptidase_C101	Family	1	0	0	0	0	0	1	0	0	0	0	0	0	0	0	0
PF16332	DUF4962	Family	0	0	0	0	0	0	0	0	1	0	0	0	0	0	0	0
PF16347	DUF4976	Family	0	0	0	0	0	0	0	0	0	0	0	0	0	1	1	1
PF16363	GDP_Man_Dehyd	Domain	4	0	1	3	1	0	1	0	0	0	1	1	2	2	1	3
PF16413	Mlh1_C	Domain	12	2	4	2	0	0	2	0	2	0	1	0	2	0	1	1
PF16414	NPC1_N	Domain	2	0	1	0	0	0	0	0	2	3	1	3	0	0	2	0
PF16418	CNOT1_HEAT	Domain	0	0	0	0	0	0	0	0	0	0	0	0	0	0	1	0
PF16422	COE1_DBD	Domain	1	0	0	1	0	0	1	0	0	0	0	1	2	1	2	0
PF16454	PI3K_P85_iSH2	Domain	0	0	0	0	0	0	0	0	0	0	0	0	0	0	1	1
PF16471	JIP_LZII	Coiled-coil	1	0	0	0	0	0	0	0	0	0	0	0	0	0	0	0
PF16482	Staufen_C	Domain	1	0	0	0	0	0	0	0	0	0	0	0	0	0	0	0
PF16484	CPT_N	Domain	0	0	0	0	0	0	0	0	0	0	0	0	0	0	1	0
PF16496	SWIRM-assoc_2	Family	0	0	0	0	0	0	0	0	0	0	0	1	0	0	0	0
PF16499	Melibiase_2	Family	26	3	14	13	4	0	8	6	5	11	14	11	8	3	15	4
PF16516	CC2-LZ	Coiled-coil	4	0	0	0	0	0	0	0	0	0	0	1	2	0	2	0
PF16531	SAS-6_N	Domain	0	0	1	0	0	0	0	0	0	0	0	0	0	0	0	0
PF16533	SOAR	Domain	0	0	0	0	0	0	0	0	0	0	0	0	0	0	1	0
PF16575	CLP1_P	Domain	0	0	0	0	0	0	0	0	0	0	0	0	0	0	1	0
PF16577	UBA_5	Domain	4	0	2	1	0	0	0	0	2	0	0	0	0	0	0	0
PF16629	Arm_APC_u3	Disordered	0	0	2	0	0	0	0	0	0	0	1	1	1	0	0	0
PF16630	APC_u5	Disordered	0	0	0	1	0	0	0	0	0	0	0	0	0	0	0	0
PF16633	APC_u9	Disordered	2	0	0	1	0	0	0	0	1	0	0	0	0	1	0	0
PF16648	Calpain_u2	Disordered	0	0	0	0	0	0	0	0	2	0	0	0	0	0	0	0
PF16679	CDT1_C	Domain	0	0	0	0	0	0	0	0	0	0	0	0	0	1	1	1
PF16686	POT1PC	Domain	0	0	0	0	0	0	0	0	0	0	1	0	1	0	1	0
PF16690	MMACHC	Domain	3	0	0	2	0	0	2	0	0	0	0	2	2	1	2	0
PF16692	Folliculin_C	Domain	0	0	0	0	0	0	0	0	0	1	0	0	0	0	0	1
PF16705	NUDIX_5	Domain	0	0	0	0	0	0	1	0	0	0	0	0	0	0	0	0
PF16742	IL17R_D_N	Family	0	0	0	0	0	0	0	0	0	0	0	0	0	0	1	1
PF16746	BAR_3	Domain	0	0	0	0	0	0	0	0	0	0	0	0	0	0	1	0
PF16757	Fucosidase_C	Domain	0	0	0	1	0	0	0	0	0	0	0	0	0	0	0	0
PF16863	NtCtMGAM_N	Domain	3	0	0	2	0	0	1	0	2	0	0	2	1	1	2	0
PF16878	SIX1_SD	Domain	4	0	2	3	1	0	2	0	3	0	0	0	0	1	2	0
PF16886	ATP-synt_ab_Xtn	Family	0	0	0	0	0	0	0	0	0	0	0	0	0	1	0	0
PF16891	STPPase_N	Family	0	0	0	1	0	0	0	0	0	0	0	0	0	0	0	0
PF16905	GPHH	Family	1	0	0	1	0	0	0	0	0	0	0	2	0	0	0	1
PF16910	VPS13_mid_rpt	Repeat	0	0	0	0	0	0	0	0	1	0	0	0	0	0	0	0
PF17101	Stealth_CR1	Family	0	0	0	0	1	0	0	0	0	0	0	0	1	0	0	0
PF17102	Stealth_CR3	Family	1	0	0	0	0	0	0	0	0	1	0	0	0	0	1	0
PF17103	Stealth_CR4	Family	0	0	0	0	0	0	0	0	0	0	1	0	0	0	0	0
PF17144	Ribosomal_L5e	Family	0	0	1	0	0	0	0	0	0	0	0	0	0	0	0	0
PF17189	Glyco_hydro_30C	Domain	4	0	1	2	0	0	0	0	1	0	0	2	1	1	1	0
PF17205	PSI_integrin	Domain	0	0	0	0	0	0	0	0	0	2	0	1	0	0	0	0
PF17211	VHL_C	Domain	9	2	4	4	0	0	2	2	1	3	1	3	3	3	2	2
PF17284	Spermine_synt_N	Domain	1	0	0	0	0	0	0	0	0	0	0	0	0	0	0	0
PF17297	PEPCK_N	Domain	0	0	1	0	0	0	0	0	0	0	0	0	0	0	0	0
PF17387	Glyco_hydro_59M	Domain	1	0	1	0	1	0	0	0	0	0	0	0	1	1	0	0
PF17392	Urocanase_C	Domain	0	0	0	0	0	0	0	0	0	0	0	0	0	0	1	0
PF17450	Melibiase_2_C	Domain	3	0	4	4	0	0	0	1	2	1	0	2	3	2	4	4
PF17655	IRK_C	Domain	10	0	2	0	1	0	2	0	2	0	1	2	1	1	6	5
PF17677	Glyco_hydro38C2	Domain	0	0	0	1	0	0	1	0	0	0	0	0	1	0	2	0
PF17725	YBD	Domain	0	0	0	0	0	0	1	0	0	0	0	0	0	0	0	0
PF17745	Ydr279_N	Domain	0	0	2	1	1	0	0	0	0	0	0	1	0	0	0	0
PF17751	SKICH	Domain	0	0	1	0	0	0	0	0	0	0	0	0	0	0	0	0
PF17756	RET_CLD1	Domain	3	0	0	0	0	0	0	0	1	0	1	0	0	0	4	0
PF17759	tRNA_synthFbeta	Domain	0	0	0	0	0	0	0	0	1	0	0	0	0	0	1	0
PF17771	ADAM_CR_2	Domain	1	0	0	0	0	0	1	0	0	2	1	0	0	0	1	0
PF17776	NLRC4_HD2	Domain	0	1	0	1	1	0	3	0	1	0	1	1	1	1	0	0
PF17779	NOD2_WH	Domain	0	0	0	0	0	0	0	0	0	0	0	0	0	0	0	1
PF17812	RET_CLD3	Domain	0	0	0	0	0	0	0	0	4	0	0	0	0	2	5	0
PF17813	RET_CLD4	Domain	1	0	0	2	0	0	0	0	0	0	0	0	0	0	1	1
PF17820	PDZ_6	Domain	0	0	0	0	0	0	0	0	0	0	0	0	1	1	1	0
PF17852	Dynein_AAA_lid	Domain	1	0	0	0	0	0	0	0	0	0	0	0	1	0	0	0
PF17857	AAA_lid_1	Domain	0	0	0	0	0	0	1	0	0	0	0	0	0	0	0	0
PF17862	AAA_lid_3	Domain	4	1	1	2	0	0	0	0	0	0	0	0	2	0	3	0
PF17872	AAA_lid_10	Domain	0	0	0	0	0	0	0	0	0	0	0	0	0	0	1	0
PF17874	TPR_MalT	Domain	2	0	0	0	0	0	1	0	0	0	0	0	0	0	1	1
PF17888	Carm_PH	Domain	0	0	0	0	0	0	0	0	0	0	0	0	0	0	1	0
PF17904	KH_9	Domain	0	0	0	0	0	0	0	0	0	0	0	0	0	0	1	0
PF17907	AWS	Domain	0	0	0	0	0	0	0	0	0	0	0	1	0	0	0	0
PF17950	SpmSyn_N	Domain	0	0	1	1	1	0	0	0	0	0	0	0	0	0	0	0
PF17976	zf-RING_12	Domain	0	0	0	0	0	0	0	0	0	1	0	0	0	0	2	0
PF17978	zf-RING_14	Domain	0	0	0	1	0	0	0	0	2	1	0	1	0	1	2	0
PF17981	ADD_ATRX	Domain	3	1	1	1	0	0	0	0	0	0	2	0	0	0	0	0
PF17982	C5HCH	Domain	0	0	0	0	0	0	0	0	0	0	1	0	0	0	0	0
PF18012	PH_17	Domain	1	0	0	0	0	0	0	0	0	0	0	0	0	0	0	0
PF18028	Zmiz1_N	Domain	0	0	0	0	0	0	0	0	0	0	0	0	0	0	0	1
PF18100	PDE4_UCR	Domain	2	0	2	0	0	0	1	0	0	0	1	1	0	0	0	0
PF18111	RPGR1_C	Domain	0	0	0	1	0	0	0	0	0	0	0	0	1	0	1	0
PF18121	TFA2_Winged_2	Domain	1	0	0	0	0	0	0	0	0	0	0	0	0	1	0	0
PF18123	FGFR3_TM	Domain	0	0	2	4	0	0	3	1	0	0	2	1	0	0	0	0
PF18136	DNApol_Exo	Domain	2	0	0	2	0	0	0	1	1	0	1	0	2	1	1	0
PF18139	LSDAT_euk	Family	1	0	0	0	0	0	1	0	1	0	1	1	0	1	1	0
PF18140	PCC_BT	Domain	0	0	0	1	1	0	0	0	0	0	0	0	0	0	0	0
PF18193	Fibrillin_U_N	Domain	0	0	0	1	0	0	1	0	1	0	1	1	0	0	1	0
PF18198	AAA_lid_11	Domain	1	0	0	0	1	0	0	0	0	0	0	0	0	0	1	0
PF18199	Dynein_C	Domain	0	0	1	1	0	0	0	0	0	0	0	0	0	0	0	0
PF18201	PIH1_CS	Domain	0	0	0	0	0	0	0	0	0	0	0	0	0	1	0	0
PF18262	PhetRS_B1	Domain	0	0	0	0	0	0	0	0	0	0	0	1	0	0	0	0
PF18266	Ncstrn_small	Domain	0	0	0	1	0	0	0	0	0	0	0	0	0	0	0	0
PF18278	RANK_CRD_2	Domain	0	0	0	0	0	0	0	0	0	0	0	0	0	0	1	0
PF18292	ZIP4_domain	Domain	0	0	0	0	0	0	0	0	0	0	0	1	0	0	1	0
PF18362	THB	Domain	3	0	0	2	0	0	1	1	0	0	0	0	0	0	0	2
PF18366	zf_ZIC	Domain	0	0	0	0	1	0	0	0	1	2	3	1	0	0	0	0
PF18373	Spectrin_like	Domain	0	0	0	0	0	0	0	0	2	0	0	0	0	0	0	0
PF18376	MDD_C	Domain	0	0	0	0	0	0	1	0	0	0	1	0	0	0	0	0
PF18377	FERM_F2	Domain	0	0	0	1	0	0	0	0	0	0	0	0	0	0	0	1
PF18379	FERM_F1	Domain	0	0	0	0	0	0	1	0	0	0	0	0	0	0	0	0
PF18383	IFT81_CH	Domain	0	1	0	0	0	0	0	0	0	0	0	0	0	0	0	0
PF18391	CHIP_TPR_N	Domain	0	1	0	0	0	0	1	0	0	0	0	0	0	0	1	0
PF18394	TBK1_CCD1	Coiled-coil	2	0	0	1	0	0	0	0	0	0	0	0	0	0	0	1
PF18396	TBK1_ULD	Domain	0	0	0	0	0	0	0	0	0	0	0	0	0	0	2	0
PF18414	zf_C2H2_10	Domain	1	0	0	0	0	0	0	0	0	3	0	1	1	0	0	0
PF18424	a_DG1_N2	Domain	0	0	0	0	0	0	0	0	1	0	0	0	0	0	0	0
PF18432	ECD	Domain	0	0	0	0	0	0	0	0	0	0	0	0	1	0	1	0
PF18459	PCSK9_C1	Domain	0	0	0	0	0	0	0	0	0	0	0	0	0	1	0	0
PF18487	TSR	Repeat	0	0	0	0	0	0	0	0	0	1	0	0	0	0	0	0
PF18568	COS	Domain	0	0	0	0	0	0	0	0	0	0	0	0	0	0	1	0
PF18574	zf_C2HC_14	Domain	1	0	0	0	0	0	0	0	0	0	0	0	0	0	0	0
PF18587	PLL	Domain	0	0	0	0	0	0	1	0	0	0	1	0	0	1	1	0
PF18707	IL2RB_N1	Domain	1	0	0	0	0	0	0	0	0	0	0	0	0	0	0	0
PF18772	APOBEC2	Family	2	0	0	0	1	0	2	1	1	0	0	0	0	1	0	0
PF18797	APC_rep	Repeat	0	0	0	0	0	0	0	0	0	0	0	0	0	0	1	0
PF18913	FBPase_C	Domain	0	0	0	1	0	0	0	0	0	0	0	0	0	0	0	0
PF18995	PRT6_C	Domain	1	0	0	1	0	0	0	0	1	1	0	0	0	0	0	0
PF19018	Vanin_C	Domain	0	0	0	1	0	0	0	0	1	0	1	0	0	0	2	0
PF19030	TSP1_ADAMTS	Domain	1	0	0	1	0	0	0	0	2	0	0	1	0	1	1	0
PF19035	TSP1_CCN	Domain	1	0	0	0	0	0	0	0	1	0	0	0	0	0	0	0
PF19056	WD40_2	Repeat	0	0	0	0	0	0	0	0	0	0	0	0	0	0	1	0
