# Supplementary material for: Mapping OMIM Disease–Related Variations on Protein Domains Reveals an Association Among Variation Type, Pfam Models, and Disease Classes
Source: Front Mol Biosci. 2021 May 7;8:617016. doi: 10.3389/fmolb.2021.617016 (PMC8138129; doi:10.3389/fmolb.2021.617016)
Supplement: Supplementary file 5 [file Data_Sheet_1.CSV]

UniProtKB	Gene	VariantID	WildType	Position	Variation	ClinicalSignificance	Pfams	DBSource
Q9Y6Z7	COLEC10	VAR_078812	C	176	W	Disease	PF00059	Humsavar
Q9Y6X9	MORC2	VAR_076454	S	87	L	Disease	PF13589	Humsavar
Q9Y6R1	SLC4A4	VAR_071661	G	530	R	Disease	PF00955	Humsavar
Q9Y6R1	SLC4A4	VAR_024754	R	554	H	Disease	PF00955	Humsavar
Q9Y6R1	SLC4A4	VAR_024751	R	342	S	Disease	PF07565	Humsavar
Q9Y6R1	SLC4A4	VAR_071662	L	566	P	Disease	PF00955	Humsavar
Q9Y6R1	SLC4A4	VAR_024752	S	471	L	Disease	PF00955	Humsavar
Q9Y6R1	SLC4A4	VAR_024753	T	529	S	Disease	PF00955	Humsavar
Q9Y6R1	SLC4A4	VAR_024755	A	843	V	Disease	PF00955	Humsavar
Q9Y6R1	SLC4A4	VAR_024756	R	925	C	Disease	PF00955	Humsavar
Q9Y6Q6	TNFRSF11A	VAR_046789	R	129	C	Disease	PF18278	Humsavar
Q9Y6Q6	TNFRSF11A	VAR_011518	A	192	V	Benign	PF00020	Humsavar
Q9Y6Q6	TNFRSF11A	VAR_046791	R	170	G	Disease	PF00020	Humsavar
Q9Y6Q6	TNFRSF11A	VAR_046792	C	175	R	Disease	PF00020	Humsavar
Q9Y6N6	LAMC3	VAR_066404	G	350	R	Disease	PF00053	Humsavar
Q9Y6N6	LAMC3	VAR_056147	R	770	G	Benign	PF00053	Humsavar
Q9Y6N6	LAMC3	VAR_056146	E	544	G	Benign	PF00052	Humsavar
Q9Y6M9	NDUFB9	VAR_081460	L	64	P	Disease	PF05347	Humsavar
Q9Y6K9	IKBKG	VAR_072608	H	413	Y	Disease	PF18414	Humsavar
Q9Y6K9	IKBKG	VAR_072606	A	314	P	Disease	PF16516	Humsavar
Q9Y6K9	IKBKG	VAR_042666	A	323	P	Disease	PF16516	Humsavar
Q9Y6K9	IKBKG	VAR_026491	E	57	K	Disease	PF11577	Humsavar
Q9Y6K9	IKBKG	VAR_011325	C	417	F	Disease	PF18414	Humsavar
Q9Y6K9	IKBKG	VAR_026496	C	417	Y	Disease	PF18414	Humsavar
Q9Y6K9	IKBKG	VAR_031960	R	319	Q	Disease	PF16516	Humsavar
Q9Y6K9	IKBKG	VAR_011322	A	288	G	Disease	PF16516	Humsavar
Q9Y6K9	IKBKG	VAR_011323	D	311	N	Disease	PF16516	Humsavar
Q9Y6K9	IKBKG	VAR_011324	D	406	V	Disease	PF18414	Humsavar
Q9Y6K9	IKBKG	VAR_031959	E	315	A	Disease	PF16516	Humsavar
Q9Y6K9	IKBKG	VAR_009182	M	407	V	Disease	PF18414	Humsavar
Q9Y6K9	IKBKG	VAR_072607	L	322	P	Disease	PF16516	Humsavar
Q9Y6K9	IKBKG	VAR_011326	C	417	R	Disease	PF18414	Humsavar
Q9Y6K1	DNMT3A	VAR_071468	P	700	L	Disease	PF00145	Humsavar
Q9Y6K1	DNMT3A	VAR_071467	L	648	P	Disease	PF00145	Humsavar
Q9Y6K1	DNMT3A	VAR_083540	D	333	N	Disease	PF00855	Humsavar
Q9Y6K1	DNMT3A	VAR_071469	R	749	C	Disease	PF00145	Humsavar
Q9Y6K1	DNMT3A	VAR_083539	W	330	R	Disease	PF00855	Humsavar
Q9Y6K1	DNMT3A	VAR_071463	I	310	N	Disease	PF00855	Humsavar
Q9Y6J6	KCNE2	VAR_029334	F	60	L	Disease	PF02060	Humsavar
Q9Y6J6	KCNE2	VAR_037795	R	27	C	Disease	PF02060	Humsavar
Q9Y6J6	KCNE2	VAR_008376	Q	9	E	Benign	PF02060	Humsavar
Q9Y6J6	KCNE2	VAR_015063	V	65	M	Disease	PF02060	Humsavar
Q9Y6J6	KCNE2	VAR_022052	A	66	V	Benign	PF02060	Humsavar
Q9Y6J6	KCNE2	VAR_037794	T	8	I	Benign	PF02060	Humsavar
Q9Y6J6	KCNE2	VAR_008375	T	8	A	Benign	PF02060	Humsavar
Q9Y6J6	KCNE2	VAR_008377	M	54	T	Disease	PF02060	Humsavar
Q9Y6J6	KCNE2	VAR_035386	R	77	W	Disease	PF02060	Humsavar
Q9Y6J6	KCNE2	VAR_008378	I	57	T	Disease	PF02060	Humsavar
Q9Y6H8	GJA3	VAR_066715	D	47	N	Disease	PF00029	Humsavar
Q9Y6H8	GJA3	VAR_075211	E	48	G	Disease	PF00029	Humsavar
Q9Y6H8	GJA3	VAR_030022	P	59	L	Disease	PF00029	Humsavar
Q9Y6H8	GJA3	VAR_066716	R	76	G	Disease	PF00029	Humsavar
Q9Y6H8	GJA3	VAR_009158	N	63	S	Disease	PF00029	Humsavar
Q9Y6H8	GJA3	VAR_066718	P	187	S	Disease	PF00029	Humsavar
Q9Y6H8	GJA3	VAR_066719	N	188	T	Disease	PF00029	Humsavar
Q9Y6H8	GJA3	VAR_072762	G	143	E	Disease	PF00029	Humsavar
Q9Y6H8	GJA3	VAR_023447	P	187	L	Disease	PF00029	Humsavar
Q9Y6H8	GJA3	VAR_072763	N	188	I	Disease	PF00029	Humsavar
Q9Y6H8	GJA3	VAR_030023	R	76	H	Disease	PF00029	Humsavar
Q9Y6H8	GJA3	VAR_066714	V	44	M	Disease	PF00029	Humsavar
Q9Y6H8	GJA3	VAR_038796	W	45	S	Disease	PF00029	Humsavar
Q9Y6H8	GJA3	VAR_066711	D	3	Y	Disease	PF00029	Humsavar
Q9Y6H8	GJA3	VAR_030021	F	32	L	Disease	PF00029	Humsavar
Q9Y6H8	GJA3	VAR_066713	R	33	L	Disease	PF00029	Humsavar
Q9Y6H8	GJA3	VAR_066717	T	87	M	Disease	PF00029	Humsavar
Q9Y6H8	GJA3	VAR_066712	V	28	M	Disease	PF00029	Humsavar
Q9Y6B6	SAR1B	VAR_016806	G	37	R	Disease	PF00025	Humsavar
Q9Y6B6	SAR1B	VAR_016807	D	137	N	Disease	PF00025	Humsavar
Q9Y6B6	SAR1B	VAR_059052	D	75	G	Disease	PF00025	Humsavar
Q9Y6B6	SAR1B	VAR_016808	S	179	R	Disease	PF00025	Humsavar
Q9Y6A1	POMT1	VAR_065036	A	669	T	Disease	PF16192	Humsavar
Q9Y6A1	POMT1	VAR_034392	D	433	E	Benign	PF02815	Humsavar
Q9Y6A1	POMT1	VAR_065027	G	65	R	Disease	PF02366	Humsavar
Q9Y6A1	POMT1	VAR_065029	R	105	H	Disease	PF02366	Humsavar
Q9Y6A1	POMT1	VAR_065031	G	207	V	Disease	PF02366	Humsavar
Q9Y6A1	POMT1	VAR_065034	W	582	C	Disease	PF16192	Humsavar
Q9Y6A1	POMT1	VAR_034389	Q	251	W	Benign	PF02366	Humsavar
Q9Y6A1	POMT1	VAR_034390	Q	251	R	Benign	PF02366	Humsavar
Q9Y6A1	POMT1	VAR_015735	V	428	D	Disease	PF02815	Humsavar
Q9Y6A1	POMT1	VAR_065035	Q	590	H	Disease	PF16192	Humsavar
Q9Y6A1	POMT1	VAR_015734	G	76	R	Disease	PF02366	Humsavar
Q9Y6A1	POMT1	VAR_065028	R	105	C	Disease	PF02366	Humsavar
Q9Y6A1	POMT1	VAR_022661	A	200	P	Disease	PF02366	Humsavar
Q9Y6A1	POMT1	VAR_065032	L	285	F	Benign	PF02366	Humsavar
Q9Y698	CACNG2	VAR_066599	V	143	L	Disease	PF00822	Humsavar
Q9Y672	ALG6	VAR_013443	A	333	V	Disease	PF03155	Humsavar
Q9Y672	ALG6	VAR_022511	Y	131	H	Disease	PF03155	Humsavar
Q9Y672	ALG6	VAR_013444	S	478	P	Disease	PF03155	Humsavar
Q9Y672	ALG6	VAR_055493	K	226	N	Benign	PF03155	Humsavar
Q9Y672	ALG6	VAR_022513	G	227	E	Disease	PF03155	Humsavar
Q9Y672	ALG6	VAR_022512	S	170	I	Disease	PF03155	Humsavar
Q9Y672	ALG6	VAR_022514	S	308	R	Disease	PF03155	Humsavar
Q9Y672	ALG6	VAR_013442	S	304	F	Benign	PF03155	Humsavar
Q9Y653	ADGRG1	VAR_026244	C	91	S	Disease	PF18587	Humsavar
Q9Y653	ADGRG1	VAR_069581	R	38	Q	Disease	PF18587	Humsavar
Q9Y653	ADGRG1	VAR_026242	R	38	W	Disease	PF18587	Humsavar
Q9Y653	ADGRG1	VAR_049457	M	493	T	Benign	PF00002	Humsavar
Q9Y653	ADGRG1	VAR_026243	Y	88	C	Disease	PF18587	Humsavar
Q9Y653	ADGRG1	VAR_026245	C	346	S	Disease	PF01825	Humsavar
Q9Y653	ADGRG1	VAR_026246	R	565	W	Disease	PF00002	Humsavar
Q9Y653	ADGRG1	VAR_069583	E	496	K	Disease	PF00002	Humsavar
Q9Y653	ADGRG1	VAR_069582	W	349	S	Disease	PF01825	Humsavar
Q9Y653	ADGRG1	VAR_069584	L	640	R	Disease	PF00002	Humsavar
Q9Y653	ADGRG1	VAR_049458	P	527	L	Benign	PF00002	Humsavar
Q9Y619	SLC25A15	VAR_058951	G	113	C	Disease	PF00153	Humsavar
Q9Y619	SLC25A15	VAR_012757	G	27	E	Disease	PF00153	Humsavar
Q9Y619	SLC25A15	VAR_058953	G	216	S	Disease	PF00153	Humsavar
Q9Y619	SLC25A15	VAR_058950	L	71	Q	Disease	PF00153	Humsavar
Q9Y619	SLC25A15	VAR_058948	M	37	R	Disease	PF00153	Humsavar
Q9Y619	SLC25A15	VAR_058952	F	188	L	Disease	PF00153	Humsavar
Q9Y619	SLC25A15	VAR_012760	E	180	K	Disease	PF00153	Humsavar
Q9Y619	SLC25A15	VAR_058955	M	273	K	Disease	PF00153	Humsavar
Q9Y619	SLC25A15	VAR_012759	P	126	R	Disease	PF00153	Humsavar
Q9Y619	SLC25A15	VAR_058956	L	283	F	Disease	PF00153	Humsavar
Q9Y619	SLC25A15	VAR_012758	G	27	R	Disease	PF00153	Humsavar
Q9Y619	SLC25A15	VAR_058954	T	272	I	Disease	PF00153	Humsavar
Q9Y619	SLC25A15	VAR_012763	I	254	L	Benign	PF00153	Humsavar
Q9Y619	SLC25A15	VAR_012764	R	275	Q	Disease	PF00153	Humsavar
Q9Y619	SLC25A15	VAR_012762	G	190	D	Disease	PF00153	Humsavar
Q9Y617	PSAT1	VAR_048235	P	87	A	Benign	PF00266	Humsavar
Q9Y617	PSAT1	VAR_037252	D	100	A	Disease	PF00266	Humsavar
Q9Y617	PSAT1	VAR_072572	S	179	L	Disease	PF00266	Humsavar
Q9Y617	PSAT1	VAR_072571	A	99	V	Disease	PF00266	Humsavar
Q9Y5Z9	UBIAD1	VAR_064340	V	122	E	Disease	PF01040	Humsavar
Q9Y5Z9	UBIAD1	VAR_064341	V	122	G	Disease	PF01040	Humsavar
Q9Y5Z9	UBIAD1	VAR_043715	D	112	G	Disease	PF01040	Humsavar
Q9Y5Z9	UBIAD1	VAR_043716	D	118	G	Disease	PF01040	Humsavar
Q9Y5Z9	UBIAD1	VAR_043714	N	102	S	Disease	PF01040	Humsavar
Q9Y5Z9	UBIAD1	VAR_043720	T	175	I	Disease	PF01040	Humsavar
Q9Y5Z9	UBIAD1	VAR_043721	G	177	R	Disease	PF01040	Humsavar
Q9Y5Z9	UBIAD1	VAR_064343	D	240	N	Disease	PF01040	Humsavar
Q9Y5Z9	UBIAD1	VAR_064338	G	98	S	Disease	PF01040	Humsavar
Q9Y5Z9	UBIAD1	VAR_043717	R	119	G	Disease	PF01040	Humsavar
Q9Y5Z9	UBIAD1	VAR_064342	L	188	H	Disease	PF01040	Humsavar
Q9Y5Z9	UBIAD1	VAR_069267	G	177	E	Disease	PF01040	Humsavar
Q9Y5Z9	UBIAD1	VAR_043713	S	75	F	Benign	PF01040	Humsavar
Q9Y5Z9	UBIAD1	VAR_043723	N	232	S	Disease	PF01040	Humsavar
Q9Y5Z9	UBIAD1	VAR_064339	D	112	N	Disease	PF01040	Humsavar
Q9Y5Z9	UBIAD1	VAR_064337	A	97	T	Disease	PF01040	Humsavar
Q9Y5Z9	UBIAD1	VAR_043724	D	236	E	Disease	PF01040	Humsavar
Q9Y5Z9	UBIAD1	VAR_043722	G	186	R	Disease	PF01040	Humsavar
Q9Y5Z9	UBIAD1	VAR_043719	S	171	P	Disease	PF01040	Humsavar
Q9Y5Z9	UBIAD1	VAR_043718	L	121	F	Disease	PF01040	Humsavar
Q9Y5Y9	SCN10A	VAR_070884	G	1662	S	Benign	PF00520	Humsavar
Q9Y5Y9	SCN10A	VAR_020606	V	1073	A	Benign	PF06512	Humsavar
Q9Y5Y9	SCN10A	VAR_070882	A	1304	T	Disease	PF00520	Humsavar
Q9Y5Y9	SCN10A	VAR_070883	C	1523	Y	Benign	PF00520	Humsavar
Q9Y5Y9	SCN10A	VAR_070880	Q	940	L	Benign	PF06512	Humsavar
Q9Y5Y9	SCN10A	VAR_064748	R	916	W	Benign	PF06512	Humsavar
Q9Y5Y9	SCN10A	VAR_070879	P	939	L	Benign	PF06512	Humsavar
Q9Y5Y9	SCN10A	VAR_020608	M	1713	V	Benign	PF00520	Humsavar
Q9Y5Y9	SCN10A	VAR_070881	D	1056	N	Benign	PF06512	Humsavar
Q9Y5Y9	SCN10A	VAR_020607	L	1092	P	Benign	PF06512	Humsavar
Q9Y5Y6	ST14	VAR_032847	M	285	I	Benign	PF00431	Humsavar
Q9Y5Y6	ST14	VAR_032848	R	381	S	Benign	PF00431	Humsavar
Q9Y5Y6	ST14	VAR_032849	G	827	R	Disease	PF00089	Humsavar
Q9Y5Y5	PEX16	VAR_069209	P	289	T	Disease	PF08610	Humsavar
Q9Y5Y5	PEX16	VAR_034145	V	254	L	Benign	PF08610	Humsavar
Q9Y5Y5	PEX16	VAR_061841	V	116	I	Benign	PF08610	Humsavar
Q9Y5Y5	PEX16	VAR_051272	V	103	M	Benign	PF08610	Humsavar
Q9Y5Y0	FLVCR1	VAR_065159	C	192	R	Disease	PF07690	Humsavar
Q9Y5Y0	FLVCR1	VAR_065160	A	241	T	Disease	PF07690	Humsavar
Q9Y5Y0	FLVCR1	VAR_065158	N	121	D	Disease	PF07690	Humsavar
Q9Y5X4	NR2E3	VAR_010032	V	302	I	Benign	PF00104	Humsavar
Q9Y5X4	NR2E3	VAR_010034	R	311	Q	Disease	PF00104	Humsavar
Q9Y5X4	NR2E3	VAR_020841	L	263	P	Disease	PF00104	Humsavar
Q9Y5X4	NR2E3	VAR_010035	R	385	P	Disease	PF00104	Humsavar
Q9Y5X4	NR2E3	VAR_020840	A	256	E	Disease	PF00104	Humsavar
Q9Y5X4	NR2E3	VAR_010031	W	234	S	Disease	PF00104	Humsavar
Q9Y5X4	NR2E3	VAR_009267	R	76	W	Disease	PF00105	Humsavar
Q9Y5X4	NR2E3	VAR_010033	R	309	G	Disease	PF00104	Humsavar
Q9Y5X4	NR2E3	VAR_009266	R	76	Q	Disease	PF00105	Humsavar
Q9Y5X4	NR2E3	VAR_010026	R	104	W	Disease	PF00105	Humsavar
Q9Y5X4	NR2E3	VAR_020843	L	353	V	Disease	PF00104	Humsavar
Q9Y5X4	NR2E3	VAR_020839	G	88	V	Disease	PF00105	Humsavar
Q9Y5X4	NR2E3	VAR_062769	R	104	Q	Benign	PF00105	Humsavar
Q9Y5X4	NR2E3	VAR_010025	R	97	H	Disease	PF00105	Humsavar
Q9Y5X4	NR2E3	VAR_020842	L	336	P	Disease	PF00104	Humsavar
Q9Y5X4	NR2E3	VAR_037026	G	56	R	Disease	PF00105	Humsavar
Q9Y5X4	NR2E3	VAR_010030	V	232	I	Benign	PF00104	Humsavar
Q9Y5X4	NR2E3	VAR_062770	G	287	S	Benign	PF00104	Humsavar
Q9Y5X0	SNX10	VAR_069302	R	51	Q	Disease	PF00787	Humsavar
Q9Y5X0	SNX10	VAR_069301	R	51	P	Disease	PF00787	Humsavar
Q9Y5U9	IER3IP1	VAR_066569	V	21	G	Disease	PF08571	Humsavar
Q9Y5U9	IER3IP1	VAR_066570	L	78	P	Disease	PF08571	Humsavar
Q9Y5U8	MPC1	VAR_052486	L	36	I	Benign	PF03650	Humsavar
Q9Y5U8	MPC1	VAR_068100	R	97	W	Disease	PF03650	Humsavar
Q9Y5U8	MPC1	VAR_068099	L	79	H	Disease	PF03650	Humsavar
Q9Y5Q5	CORIN	VAR_067795	K	317	E	Disease	PF00057	Humsavar
Q9Y5Q5	CORIN	VAR_038001	H	525	R	Benign	PF01392	Humsavar
Q9Y5Q5	CORIN	VAR_067797	S	472	G	Disease	PF01392	Humsavar
Q9Y5P6	GMPPB	VAR_070145	R	185	C	Disease	PF00483	Humsavar
Q9Y5P6	GMPPB	VAR_070142	P	22	S	Disease	PF00483	Humsavar
Q9Y5P6	GMPPB	VAR_070143	D	27	H	Disease	PF00483	Humsavar
Q9Y5P6	GMPPB	VAR_079767	R	293	W	Disease	PF00132	Humsavar
Q9Y5P6	GMPPB	VAR_079766	R	287	W	Disease	PF00132	Humsavar
Q9Y5P6	GMPPB	VAR_070144	P	32	L	Disease	PF00483	Humsavar
Q9Y5P6	GMPPB	VAR_079763	I	219	T	Disease	PF00483	Humsavar
Q9Y5P6	GMPPB	VAR_035372	H	126	D	Benign	PF00483	Humsavar
Q9Y5P6	GMPPB	VAR_079761	P	32	S	Disease	PF00483	Humsavar
Q9Y5P6	GMPPB	VAR_070146	R	287	Q	Disease	PF00132	Humsavar
Q9Y5P6	GMPPB	VAR_035373	Q	184	R	Benign	PF00483	Humsavar
Q9Y5P6	GMPPB	VAR_079762	S	132	C	Disease	PF00483	Humsavar
Q9Y5I7	CLDN16	VAR_017232	L	151	P	Disease	PF00822	Humsavar
Q9Y5I7	CLDN16	VAR_017228	H	141	D	Disease	PF00822	Humsavar
Q9Y5I7	CLDN16	VAR_017230	R	149	L	Disease	PF00822	Humsavar
Q9Y5I7	CLDN16	VAR_017231	L	151	F	Disease	PF00822	Humsavar
Q9Y5I7	CLDN16	VAR_017235	A	209	T	Disease	PF00822	Humsavar
Q9Y5I7	CLDN16	VAR_008177	F	232	C	Disease	PF00822	Humsavar
Q9Y5I7	CLDN16	VAR_008175	G	191	R	Disease	PF00822	Humsavar
Q9Y5I7	CLDN16	VAR_008176	G	198	D	Disease	PF00822	Humsavar
Q9Y5I7	CLDN16	VAR_008178	G	233	D	Disease	PF00822	Humsavar
Q9Y5I7	CLDN16	VAR_017236	R	216	T	Disease	PF00822	Humsavar
Q9Y5I7	CLDN16	VAR_008172	G	239	R	Disease	PF00822	Humsavar
Q9Y5I7	CLDN16	VAR_008174	L	167	P	Disease	PF00822	Humsavar
Q9Y5I7	CLDN16	VAR_017229	L	145	P	Disease	PF00822	Humsavar
Q9Y5I7	CLDN16	VAR_017237	S	235	P	Disease	PF00822	Humsavar
Q9Y5I7	CLDN16	VAR_017233	L	151	W	Disease	PF00822	Humsavar
Q9Y5I7	CLDN16	VAR_017234	G	198	A	Disease	PF00822	Humsavar
Q9Y5I7	CLDN16	VAR_008179	S	235	F	Disease	PF00822	Humsavar
Q9Y586	MAB21L2	VAR_071834	R	247	Q	Disease	PF03281	Humsavar
Q9Y4Z2	NEUROG3	VAR_029004	R	107	S	Disease	PF00010	Humsavar
Q9Y4Z2	NEUROG3	VAR_029003	R	93	L	Disease	PF00010	Humsavar
Q9Y4X0	AMMECR1	VAR_078027	G	177	D	Disease	PF01871	Humsavar
Q9Y4W6	AFG3L2	VAR_064407	G	671	R	Disease	PF01434	Humsavar
Q9Y4W6	AFG3L2	VAR_064402	T	654	I	Disease	PF01434	Humsavar
Q9Y4W6	AFG3L2	VAR_063547	R	702	Q	Disease	PF01434	Humsavar
Q9Y4W6	AFG3L2	VAR_064405	M	666	V	Disease	PF01434	Humsavar
Q9Y4W6	AFG3L2	VAR_063545	E	691	K	Disease	PF01434	Humsavar
Q9Y4W6	AFG3L2	VAR_063546	A	694	E	Disease	PF01434	Humsavar
Q9Y4W6	AFG3L2	VAR_075198	Y	689	H	Disease	PF01434	Humsavar
Q9Y4W6	AFG3L2	VAR_067330	Y	616	C	Disease	PF01434	Humsavar
Q9Y4W6	AFG3L2	VAR_075199	Y	689	N	Disease	PF01434	Humsavar
Q9Y4W6	AFG3L2	VAR_064406	G	671	E	Disease	PF01434	Humsavar
Q9Y4W6	AFG3L2	VAR_063544	N	432	T	Disease	PF00004	Humsavar
Q9Y4W6	AFG3L2	VAR_064404	M	666	T	Disease	PF01434	Humsavar
Q9Y4W6	AFG3L2	VAR_064403	M	666	R	Disease	PF01434	Humsavar
Q9Y4W6	AFG3L2	VAR_064408	E	700	K	Disease	PF01434	Humsavar
Q9Y4U1	MMACHC	VAR_024778	R	161	G	Disease	PF16690	Humsavar
Q9Y4U1	MMACHC	VAR_024779	R	161	Q	Disease	PF16690	Humsavar
Q9Y4U1	MMACHC	VAR_024782	R	206	P	Disease	PF16690	Humsavar
Q9Y4U1	MMACHC	VAR_024771	L	116	P	Disease	PF16690	Humsavar
Q9Y4U1	MMACHC	VAR_024781	L	193	P	Disease	PF16690	Humsavar
Q9Y4U1	MMACHC	VAR_024775	G	147	D	Disease	PF16690	Humsavar
Q9Y4U1	MMACHC	VAR_024770	Q	27	R	Disease	PF16690	Humsavar
Q9Y4U1	MMACHC	VAR_024780	R	189	S	Disease	PF16690	Humsavar
Q9Y4U1	MMACHC	VAR_024772	H	122	R	Disease	PF16690	Humsavar
Q9Y4U1	MMACHC	VAR_024777	W	157	C	Disease	PF16690	Humsavar
Q9Y4U1	MMACHC	VAR_024774	G	147	A	Disease	PF16690	Humsavar
Q9Y4U1	MMACHC	VAR_024773	Y	130	H	Disease	PF16690	Humsavar
Q9Y4U1	MMACHC	VAR_024783	R	206	W	Disease	PF16690	Humsavar
Q9Y4U1	MMACHC	VAR_024776	G	156	D	Disease	PF16690	Humsavar
Q9Y4R8	TELO2	VAR_077027	R	609	H	Disease	PF10193	Humsavar
Q9Y462	ZNF711	VAR_078572	I	244	T	Disease	PF04704	Humsavar
Q9Y462	ZNF711	VAR_062991	T	221	A	Benign	PF04704	Humsavar
Q9Y462	ZNF711	VAR_062993	M	524	T	Benign	PF00096	Humsavar
Q9Y458	TBX22	VAR_015384	T	260	M	Disease	PF00907	Humsavar
Q9Y458	TBX22	VAR_021829	L	214	P	Disease	PF00907	Humsavar
Q9Y458	TBX22	VAR_021833	E	187	K	Benign	PF00907	Humsavar
Q9Y458	TBX22	VAR_021831	M	121	V	Disease	PF00907	Humsavar
Q9Y458	TBX22	VAR_021830	N	264	Y	Disease	PF00907	Humsavar
Q9Y458	TBX22	VAR_069416	F	249	Y	Benign	PF00907	Humsavar
Q9Y458	TBX22	VAR_015383	G	118	C	Disease	PF00907	Humsavar
Q9Y458	TBX22	VAR_021832	P	183	L	Disease	PF00907	Humsavar
Q9Y3Z3	SAMHD1	VAR_058485	I	201	N	Disease	PF01966	Humsavar
Q9Y3Z3	SAMHD1	VAR_058486	G	209	S	Disease	PF01966	Humsavar
Q9Y3Z3	SAMHD1	VAR_070633	H	167	Y	Disease	PF01966	Humsavar
Q9Y3Z3	SAMHD1	VAR_070634	R	290	H	Disease	PF01966	Humsavar
Q9Y3Z3	SAMHD1	VAR_058487	M	254	V	Disease	PF01966	Humsavar
Q9Y3Q4	HCN4	VAR_066614	A	485	V	Disease	PF00520	Humsavar
Q9Y3Q4	HCN4	VAR_026535	S	672	R	Disease	PF00027	Humsavar
Q9Y3E5	PTRH2	VAR_073386	Q	85	P	Disease	PF01981	Humsavar
Q9Y3D7	PAM16	VAR_013764	Q	114	K	Benign	PF03656	Humsavar
Q9Y3D7	PAM16	VAR_073419	N	76	D	Disease	PF03656	Humsavar
Q9Y3C8	UFC1	VAR_028312	Y	90	C	Benign	PF08694	Humsavar
Q9Y3C8	UFC1	VAR_081216	R	23	Q	Disease	PF08694	Humsavar
Q9Y3C8	UFC1	VAR_081217	T	106	I	Disease	PF08694	Humsavar
Q9Y3C4	TPRKB	VAR_080355	L	136	P	Disease	PF08617	Humsavar
Q9Y3C4	TPRKB	VAR_080356	Y	149	C	Disease	PF08617	Humsavar
Q9Y3A5	SBDS	VAR_071673	K	33	T	Disease	PF01172	Humsavar
Q9Y3A5	SBDS	VAR_015396	I	212	T	Benign	PF09377	Humsavar
Q9Y3A5	SBDS	VAR_015394	R	126	T	Disease	PF09377	Humsavar
Q9Y3A0	COQ4	VAR_073357	P	64	S	Disease	PF05019	Humsavar
Q9Y3A0	COQ4	VAR_073356	L	52	S	Disease	PF05019	Humsavar
Q9Y3A0	COQ4	VAR_073358	R	145	G	Disease	PF05019	Humsavar
Q9Y3A0	COQ4	VAR_073360	R	240	C	Disease	PF05019	Humsavar
Q9Y3A0	COQ4	VAR_054861	G	50	A	Benign	PF05019	Humsavar
Q9Y399	MRPS2	VAR_080788	D	114	N	Disease	PF00318	Humsavar
Q9Y399	MRPS2	VAR_080789	R	138	H	Disease	PF00318	Humsavar
Q9Y399	MRPS2	VAR_080787	R	110	C	Disease	PF00318	Humsavar
Q9Y399	MRPS2	VAR_034479	D	112	G	Benign	PF00318	Humsavar
Q9Y399	MRPS2	VAR_034480	M	158	V	Benign	PF00318	Humsavar
Q9Y397	ZDHHC9	VAR_062675	P	150	S	Disease	PF01529	Humsavar
Q9Y397	ZDHHC9	VAR_062674	R	148	W	Disease	PF01529	Humsavar
Q9Y375	NDUFAF1	VAR_081447	G	245	R	Disease	PF08547	Humsavar
Q9Y375	NDUFAF1	VAR_081445	T	207	P	Disease	PF08547	Humsavar
Q9Y375	NDUFAF1	VAR_081446	R	211	C	Disease	PF08547	Humsavar
Q9Y375	NDUFAF1	VAR_081449	K	253	R	Disease	PF08547	Humsavar
Q9Y375	NDUFAF1	VAR_013561	E	176	K	Benign	PF08547	Humsavar
Q9Y345	SLC6A5	VAR_044169	T	425	M	Disease	PF00209	Humsavar
Q9Y345	SLC6A5	VAR_044174	N	509	S	Disease	PF00209	Humsavar
Q9Y345	SLC6A5	VAR_044173	Y	499	F	Benign	PF00209	Humsavar
Q9Y345	SLC6A5	VAR_082588	P	429	L	Disease	PF00209	Humsavar
Q9Y345	SLC6A5	VAR_044168	L	306	V	Disease	PF00209	Humsavar
Q9Y345	SLC6A5	VAR_011592	D	463	N	Benign	PF00209	Humsavar
Q9Y345	SLC6A5	VAR_044175	S	510	R	Disease	PF00209	Humsavar
Q9Y345	SLC6A5	VAR_044171	W	482	C	Disease	PF00209	Humsavar
Q9Y345	SLC6A5	VAR_044170	K	457	N	Benign	PF00209	Humsavar
Q9Y345	SLC6A5	VAR_044172	Y	491	C	Disease	PF00209	Humsavar
Q9Y320	TMX2	VAR_083600	R	205	Q	Disease	PF00085	Humsavar
Q9Y320	TMX2	VAR_083601	R	231	W	Disease	PF00085	Humsavar
Q9Y2Z9	COQ6	VAR_033813	D	339	V	Benign	PF01494	Humsavar
Q9Y2Z9	COQ6	VAR_068218	A	353	D	Disease	PF01494	Humsavar
Q9Y2Z9	COQ6	VAR_052691	D	300	Y	Benign	PF01494	Humsavar
Q9Y2Z9	COQ6	VAR_068216	G	255	R	Disease	PF01494	Humsavar
Q9Y2Z9	COQ6	VAR_033814	T	395	M	Benign	PF01494	Humsavar
Q9Y2Z9	COQ6	VAR_068217	E	287	K	Benign	PF01494	Humsavar
Q9Y2Z9	COQ6	VAR_014953	V	406	M	Benign	PF01494	Humsavar
Q9Y2Z2	MTO1	VAR_068693	A	453	T	Disease	PF01134	Humsavar
Q9Y2Y0	ARL2BP	VAR_070227	M	45	R	Disease	PF11527	Humsavar
Q9Y2Y0	ARL2BP	VAR_053904	E	87	K	Benign	PF11527	Humsavar
Q9Y2W3	SLC45A1	VAR_079346	A	244	V	Disease	PF07690	Humsavar
Q9Y2W3	SLC45A1	VAR_079345	R	210	W	Disease	PF07690	Humsavar
Q9Y2V7	COG6	VAR_048761	H	300	Y	Benign	PF06419	Humsavar
Q9Y2V7	COG6	VAR_061110	M	447	T	Benign	PF06419	Humsavar
Q9Y2V7	COG6	VAR_068240	G	549	V	Disease	PF06419	Humsavar
Q9Y2V3	RAX	VAR_034905	R	192	Q	Disease	PF00046	Humsavar
Q9Y2V0	CDIN1	VAR_082039	H	230	P	Disease	PF14811	Humsavar
Q9Y2V0	CDIN1	VAR_070877	L	178	Q	Disease	PF14811	Humsavar
Q9Y2R9	MRPS7	VAR_080411	M	184	V	Disease	PF00177	Humsavar
Q9Y2M0	FAN1	VAR_068961	D	960	N	Disease	PF08774	Humsavar
Q9Y2M0	FAN1	VAR_068959	Q	929	P	Disease	PF08774	Humsavar
Q9Y2M0	FAN1	VAR_068960	G	937	D	Disease	PF08774	Humsavar
Q9Y2K2	SIK3	VAR_081542	R	187	C	Disease	PF00069	Humsavar
Q9Y2H9	MAST1	VAR_081877	G	517	S	Disease	PF00069	Humsavar
Q9Y2H9	MAST1	VAR_051644	A	1048	S	Benign	PF17820	Humsavar
Q9Y2G1	MYRF	VAR_081884	G	435	R	Disease	PF05224	Humsavar
Q9Y2G1	MYRF	VAR_081183	Q	403	R	Disease	PF05224	Humsavar
Q9Y2B2	PIGL	VAR_068221	L	167	P	Disease	PF02585	Humsavar
Q9Y283	INVS	VAR_022822	P	482	R	Disease	PF12796	Humsavar
Q9Y283	INVS	VAR_044119	S	242	L	Benign	PF12796	Humsavar
Q9Y283	INVS	VAR_022823	L	493	S	Disease	PF12796	Humsavar
Q9Y281	CFL2	VAR_031989	A	35	T	Disease	PF00241	Humsavar
Q9Y276	BCS1L	VAR_072244	Y	301	N	Disease	PF00004	Humsavar
Q9Y276	BCS1L	VAR_018162	S	277	N	Disease	PF00004	Humsavar
Q9Y276	BCS1L	VAR_018164	V	353	M	Disease	PF00004	Humsavar
Q9Y276	BCS1L	VAR_018161	R	155	P	Disease	PF08740	Humsavar
Q9Y276	BCS1L	VAR_032089	R	183	H	Disease	PF08740	Humsavar
Q9Y276	BCS1L	VAR_018163	V	327	A	Disease	PF00004	Humsavar
Q9Y276	BCS1L	VAR_032091	Q	302	E	Disease	PF00004	Humsavar
Q9Y276	BCS1L	VAR_018149	S	78	G	Disease	PF08740	Humsavar
Q9Y276	BCS1L	VAR_032092	R	306	H	Disease	PF00004	Humsavar
Q9Y276	BCS1L	VAR_032090	R	184	C	Disease	PF08740	Humsavar
Q9Y276	BCS1L	VAR_064617	R	183	C	Disease	PF08740	Humsavar
Q9Y276	BCS1L	VAR_018160	R	144	Q	Disease	PF08740	Humsavar
Q9Y276	BCS1L	VAR_018159	P	99	L	Disease	PF08740	Humsavar
Q9Y276	BCS1L	VAR_064615	T	50	A	Disease	PF08740	Humsavar
Q9Y276	BCS1L	VAR_032088	R	114	W	Disease	PF08740	Humsavar
Q9Y276	BCS1L	VAR_064616	R	73	C	Disease	PF08740	Humsavar
Q9Y276	BCS1L	VAR_032087	R	45	C	Disease	PF08740	Humsavar
Q9Y276	BCS1L	VAR_072243	G	129	R	Disease	PF08740	Humsavar
Q9Y276	BCS1L	VAR_032086	G	35	R	Disease	PF08740	Humsavar
Q9Y263	PLAA	VAR_079277	L	752	F	Disease	PF08324	Humsavar
Q9Y259	CHKB	VAR_081796	E	283	K	Disease	PF01633	Humsavar
Q9Y259	CHKB	VAR_081798	T	301	I	Benign	PF01633	Humsavar
Q9Y253	POLH	VAR_021229	G	209	V	Benign	PF00817	Humsavar
Q9Y253	POLH	VAR_021228	T	122	P	Disease	PF00817	Humsavar
Q9Y253	POLH	VAR_021227	R	111	H	Disease	PF00817	Humsavar
Q9Y253	POLH	VAR_021232	R	361	S	Disease	PF11799	Humsavar
Q9Y253	POLH	VAR_070836	R	93	P	Disease	PF00817	Humsavar
Q9Y253	POLH	VAR_021231	R	334	W	Benign	PF11799	Humsavar
Q9Y243	AKT3	VAR_069260	N	229	S	Disease	PF00069	Humsavar
Q9Y243	AKT3	VAR_069261	R	465	W	Disease	PF00433	Humsavar
Q9Y243	AKT3	VAR_065830	E	17	K	Disease	PF00169	Humsavar
Q9Y233	PDE10A	VAR_076799	A	106	P	Disease	PF01590	Humsavar
Q9Y233	PDE10A	VAR_076801	F	324	L	Disease	PF01590	Humsavar
Q9Y233	PDE10A	VAR_047822	R	706	K	Benign	PF00233	Humsavar
Q9Y233	PDE10A	VAR_076800	F	290	L	Disease	PF01590	Humsavar
Q9Y233	PDE10A	VAR_047823	D	707	N	Benign	PF00233	Humsavar
Q9Y233	PDE10A	VAR_076798	Y	97	C	Disease	PF01590	Humsavar
Q9Y233	PDE10A	VAR_008797	L	303	P	Benign	PF01590	Humsavar
Q9Y223	GNE	VAR_021783	A	600	T	Disease	PF00480	Humsavar
Q9Y223	GNE	VAR_017955	A	460	V	Disease	PF00480	Humsavar
Q9Y223	GNE	VAR_017960	G	576	E	Disease	PF00480	Humsavar
Q9Y223	GNE	VAR_021777	G	206	S	Disease	PF02350	Humsavar
Q9Y223	GNE	VAR_021775	D	176	V	Disease	PF02350	Humsavar
Q9Y223	GNE	VAR_021774	M	171	V	Disease	PF02350	Humsavar
Q9Y223	GNE	VAR_021779	R	306	Q	Disease	PF02350	Humsavar
Q9Y223	GNE	VAR_021776	R	177	C	Disease	PF02350	Humsavar
Q9Y223	GNE	VAR_017946	I	200	F	Disease	PF02350	Humsavar
Q9Y223	GNE	VAR_017961	I	587	T	Disease	PF00480	Humsavar
Q9Y223	GNE	VAR_017966	M	712	T	Disease	PF00480	Humsavar
Q9Y223	GNE	VAR_017957	F	528	C	Disease	PF00480	Humsavar
Q9Y223	GNE	VAR_017951	R	266	Q	Disease	PF02350	Humsavar
Q9Y223	GNE	VAR_021784	A	630	T	Disease	PF00480	Humsavar
Q9Y223	GNE	VAR_021781	I	472	T	Disease	PF00480	Humsavar
Q9Y223	GNE	VAR_021773	R	162	C	Disease	PF02350	Humsavar
Q9Y223	GNE	VAR_017947	D	225	N	Disease	PF02350	Humsavar
Q9Y223	GNE	VAR_017963	A	631	V	Disease	PF00480	Humsavar
Q9Y223	GNE	VAR_021782	N	519	S	Disease	PF00480	Humsavar
Q9Y223	GNE	VAR_021772	H	132	Q	Disease	PF02350	Humsavar
Q9Y223	GNE	VAR_017965	V	696	M	Disease	PF00480	Humsavar
Q9Y223	GNE	VAR_021778	V	216	A	Disease	PF02350	Humsavar
Q9Y223	GNE	VAR_021780	V	331	A	Disease	PF02350	Humsavar
Q9Y223	GNE	VAR_017949	R	246	W	Disease	PF02350	Humsavar
Q9Y223	GNE	VAR_017948	R	246	Q	Disease	PF02350	Humsavar
Q9Y223	GNE	VAR_017945	P	36	L	Disease	PF02350	Humsavar
Q9Y223	GNE	VAR_017962	A	631	T	Disease	PF00480	Humsavar
Q9Y223	GNE	VAR_017958	I	557	T	Disease	PF00480	Humsavar
Q9Y223	GNE	VAR_017953	C	303	V	Disease	PF02350	Humsavar
Q9Y223	GNE	VAR_017956	A	524	V	Disease	PF00480	Humsavar
Q9Y223	GNE	VAR_017950	R	263	L	Disease	PF02350	Humsavar
Q9Y223	GNE	VAR_017959	V	572	L	Disease	PF00480	Humsavar
Q9Y223	GNE	VAR_017952	R	266	W	Disease	PF02350	Humsavar
Q9Y223	GNE	VAR_017964	Y	675	H	Disease	PF00480	Humsavar
Q9Y210	TRPC6	VAR_038419	N	157	T	Benign	PF12796	Humsavar
Q9Y210	TRPC6	VAR_026730	P	112	Q	Disease	PF12796	Humsavar
Q9Y210	TRPC6	VAR_026731	N	143	S	Disease	PF12796	Humsavar
Q9Y210	TRPC6	VAR_026732	S	270	T	Disease	PF08344	Humsavar
Q9Y210	TRPC6	VAR_079786	G	109	S	Disease	PF12796	Humsavar
Q9Y210	TRPC6	VAR_079787	R	175	Q	Disease	PF12796	Humsavar
Q9UQN3	CHMP2B	VAR_023383	D	148	Y	Disease	PF03357	Humsavar
Q9UQN3	CHMP2B	VAR_038373	I	29	V	Disease	PF03357	Humsavar
Q9UQN3	CHMP2B	VAR_068689	T	104	N	Disease	PF03357	Humsavar
Q9UQM7	CAMK2A	VAR_080583	E	183	V	Disease	PF00069	Humsavar
Q9UQM7	CAMK2A	VAR_080580	E	109	D	Disease	PF00069	Humsavar
Q9UQM7	CAMK2A	VAR_081161	H	466	Y	Disease	PF08332	Humsavar
Q9UQM7	CAMK2A	VAR_080579	F	98	S	Disease	PF00069	Humsavar
Q9UQM7	CAMK2A	VAR_081160	P	212	Q	Disease	PF00069	Humsavar
Q9UQD0	SCN8A	VAR_071678	N	1466	T	Disease	PF00520	Humsavar
Q9UQD0	SCN8A	VAR_079724	V	891	M	Disease	PF00520	Humsavar
Q9UQD0	SCN8A	VAR_076605	A	890	T	Disease	PF00520	Humsavar
Q9UQD0	SCN8A	VAR_067539	N	1768	D	Disease	PF00520	Humsavar
Q9UQD0	SCN8A	VAR_076607	N	984	K	Disease	PF00520	Humsavar
Q9UQD0	SCN8A	VAR_071674	V	216	D	Disease	PF00520	Humsavar
Q9UQD0	SCN8A	VAR_072182	R	223	G	Disease	PF00520	Humsavar
Q9UQD0	SCN8A	VAR_072183	T	767	I	Disease	PF00520	Humsavar
Q9UQD0	SCN8A	VAR_079723	R	850	E	Disease	PF00520	Humsavar
Q9UQD0	SCN8A	VAR_078203	S	978	G	Disease	PF00520	Humsavar
Q9UQD0	SCN8A	VAR_071675	F	846	S	Disease	PF00520	Humsavar
Q9UQD0	SCN8A	VAR_071680	A	1650	T	Disease	PF00520	Humsavar
Q9UQD0	SCN8A	VAR_078613	L	1279	V	Disease	PF00520	Humsavar
Q9UQD0	SCN8A	VAR_079722	S	232	P	Disease	PF00520	Humsavar
Q9UQD0	SCN8A	VAR_078752	F	210	L	Disease	PF00520	Humsavar
Q9UQD0	SCN8A	VAR_071676	I	1327	V	Disease	PF00520	Humsavar
Q9UQD0	SCN8A	VAR_076609	G	1451	S	Disease	PF00520	Humsavar
Q9UQD0	SCN8A	VAR_071679	R	1617	Q	Disease	PF00520	Humsavar
Q9UQD0	SCN8A	VAR_082076	P	1719	R	Disease	PF00520	Humsavar
Q9UQD0	SCN8A	VAR_071677	N	1466	K	Disease	PF00520	Humsavar
Q9UQD0	SCN8A	VAR_079725	V	1598	A	Disease	PF00520	Humsavar
Q9UQ90	SPG7	VAR_063607	G	349	S	Disease	PF00004	Humsavar
Q9UQ90	SPG7	VAR_063610	F	545	L	Benign	PF17862	Humsavar
Q9UQ90	SPG7	VAR_048118	N	730	D	Benign	PF01434	Humsavar
Q9UQ90	SPG7	VAR_045898	S	692	T	Disease	PF01434	Humsavar
Q9UQ90	SPG7	VAR_059086	S	645	T	Benign	PF01434	Humsavar
Q9UQ90	SPG7	VAR_063613	A	603	T	Benign	PF01434	Humsavar
Q9UQ90	SPG7	VAR_063614	S	635	L	Benign	PF01434	Humsavar
Q9UQ90	SPG7	VAR_017434	R	688	Q	Benign	PF01434	Humsavar
Q9UQ90	SPG7	VAR_048117	F	623	C	Benign	PF01434	Humsavar
Q9UQ90	SPG7	VAR_063609	A	510	V	Disease	PF17862	Humsavar
Q9UQ90	SPG7	VAR_063612	W	583	C	Disease	PF01434	Humsavar
Q9UQ13	SHOC2	VAR_074030	M	173	I	Disease	PF13855	Humsavar
Q9UPZ9	CILK1	VAR_057994	R	272	Q	Disease	PF00069	Humsavar
Q9UPZ9	CILK1	VAR_080555	K	220	E	Disease	PF00069	Humsavar
Q9UPZ9	CILK1	VAR_053931	P	98	L	Benign	PF00069	Humsavar
Q9UPY3	DICER1	VAR_081919	D	1713	V	Disease	PF00636	Humsavar
Q9UPY3	DICER1	VAR_081918	D	1709	Y	Disease	PF00636	Humsavar
Q9UPW5	AGTPBP1	VAR_081915	R	918	W	Disease	PF00246	Humsavar
Q9UPW5	AGTPBP1	VAR_081916	H	990	L	Disease	PF00246	Humsavar
Q9UPT6	MAPK8IP3	VAR_082615	R	1146	C	Disease	PF19056	Humsavar
Q9UPT6	MAPK8IP3	VAR_082611	L	444	P	Disease	PF16471	Humsavar
Q9UPP1	PHF8	VAR_062250	F	315	S	Disease	PF02373	Humsavar
Q9UPN3	MACF1	VAR_048629	T	6752	I	Benign	PF00435	Humsavar
Q9UPN3	MACF1	VAR_048626	K	6201	R	Benign	PF00435	Humsavar
Q9UPN3	MACF1	VAR_081967	C	7135	F	Disease	PF02187	Humsavar
Q9UPN3	MACF1	VAR_048628	S	6628	T	Benign	PF00435	Humsavar
Q9UPN3	MACF1	VAR_048630	I	6855	V	Benign	PF00435	Humsavar
Q9UPN3	MACF1	VAR_081968	D	7186	Y	Disease	PF02187	Humsavar
Q9UPN3	MACF1	VAR_081969	C	7188	F	Disease	PF02187	Humsavar
Q9UPN3	MACF1	VAR_081970	C	7188	G	Disease	PF02187	Humsavar
Q9UPN3	MACF1	VAR_048627	A	6308	T	Benign	PF00435	Humsavar
Q9UPM9	B9D1	VAR_075700	S	51	P	Benign	PF07162	Humsavar
Q9UPM9	B9D1	VAR_066995	R	61	W	Benign	PF07162	Humsavar
Q9UPM9	B9D1	VAR_076975	R	156	Q	Disease	PF07162	Humsavar
Q9UPM9	B9D1	VAR_076974	Y	32	C	Disease	PF07162	Humsavar
Q9UPM8	AP4E1	VAR_076619	I	85	T	Benign	PF01602	Humsavar
Q9UPM8	AP4E1	VAR_076628	I	426	L	Benign	PF01602	Humsavar
Q9UPM8	AP4E1	VAR_076621	T	145	S	Benign	PF01602	Humsavar
Q9UPM8	AP4E1	VAR_076630	V	517	I	Disease	PF01602	Humsavar
Q9UPM8	AP4E1	VAR_076623	R	211	Q	Benign	PF01602	Humsavar
Q9UPM8	AP4E1	VAR_076624	N	264	S	Benign	PF01602	Humsavar
Q9UPM8	AP4E1	VAR_031621	C	163	R	Benign	PF01602	Humsavar
Q9UPI3	FLVCR2	VAR_064415	T	430	M	Disease	PF07690	Humsavar
Q9UPI3	FLVCR2	VAR_064412	A	326	V	Disease	PF07690	Humsavar
Q9UPI3	FLVCR2	VAR_064414	G	412	R	Disease	PF07690	Humsavar
Q9UPI3	FLVCR2	VAR_064045	T	430	R	Disease	PF07690	Humsavar
Q9UPI3	FLVCR2	VAR_064044	L	398	V	Disease	PF07690	Humsavar
Q9UPI3	FLVCR2	VAR_064413	T	352	R	Disease	PF07690	Humsavar
Q9UPI3	FLVCR2	VAR_064043	P	280	R	Disease	PF07690	Humsavar
Q9UNW1	MINPP1	VAR_022837	Q	270	R	Disease	PF00328	Humsavar
Q9UNH5	CDC14A	VAR_081128	R	312	G	Disease	PF00782	Humsavar
Q9UNH5	CDC14A	VAR_081130	Q	320	P	Disease	PF00782	Humsavar
Q9UNH5	CDC14A	VAR_081129	R	312	Q	Disease	PF00782	Humsavar
Q9UNF1	MAGED2	VAR_076836	R	446	C	Disease	PF01454	Humsavar
Q9UNE7	STUB1	VAR_071301	T	246	M	Disease	PF04564	Humsavar
Q9UNE7	STUB1	VAR_071299	S	236	T	Disease	PF04564	Humsavar
Q9UNE7	STUB1	VAR_072350	K	145	Q	Disease	PF18391	Humsavar
Q9UNE7	STUB1	VAR_071294	A	79	T	Disease	PF12895	Humsavar
Q9UNE7	STUB1	VAR_072349	N	65	S	Disease	PF12895	Humsavar
Q9UNE7	STUB1	VAR_071297	W	147	C	Disease	PF18391	Humsavar
Q9UNE7	STUB1	VAR_071298	L	165	F	Disease	PF18391	Humsavar
Q9UNE7	STUB1	VAR_071300	M	240	T	Disease	PF04564	Humsavar
Q9UNE7	STUB1	VAR_071293	A	79	D	Disease	PF12895	Humsavar
Q9UNA1	ARHGAP26	VAR_013623	N	417	S	Disease	PF00620	Humsavar
Q9UMX9	SLC45A2	VAR_022710	P	58	A	Disease	PF13347	Humsavar
Q9UMX9	SLC45A2	VAR_073169	H	233	Q	Disease	PF13347	Humsavar
Q9UMX9	SLC45A2	VAR_072602	L	60	R	Disease	PF13347	Humsavar
Q9UMX9	SLC45A2	VAR_073166	G	110	R	Disease	PF13347	Humsavar
Q9UMX9	SLC45A2	VAR_022713	G	188	V	Disease	PF13347	Humsavar
Q9UMX9	SLC45A2	VAR_022712	D	157	N	Disease	PF13347	Humsavar
Q9UMX9	SLC45A2	VAR_067072	G	64	S	Disease	PF13347	Humsavar
Q9UMX9	SLC45A2	VAR_022711	P	58	S	Disease	PF13347	Humsavar
Q9UMX9	SLC45A2	VAR_073167	L	151	P	Disease	PF13347	Humsavar
Q9UMX9	SLC45A2	VAR_022714	W	202	C	Disease	PF13347	Humsavar
Q9UMX9	SLC45A2	VAR_067071	M	42	I	Disease	PF13347	Humsavar
Q9UMX9	SLC45A2	VAR_073168	D	160	H	Disease	PF13347	Humsavar
Q9UMX6	GUCA1B	VAR_065355	G	157	R	Disease	PF13499	Humsavar
Q9UMX6	GUCA1B	VAR_009127	E	155	D	Benign	PF13499	Humsavar
Q9UMX1	SUFU	VAR_080421	H	176	R	Disease	PF05076	Humsavar
Q9UMX1	SUFU	VAR_080427	K	442	R	Benign	PF12470	Humsavar
Q9UMX1	SUFU	VAR_080425	P	382	L	Benign	PF12470	Humsavar
Q9UMX1	SUFU	VAR_080420	V	77	M	Benign	PF05076	Humsavar
Q9UMX1	SUFU	VAR_080426	I	406	T	Disease	PF12470	Humsavar
Q9UMX1	SUFU	VAR_021567	A	340	S	Benign	PF12470	Humsavar
Q9UMX1	SUFU	VAR_080422	R	289	Q	Benign	PF12470	Humsavar
Q9UMX1	SUFU	VAR_080423	I	293	V	Benign	PF12470	Humsavar
Q9UMS0	NFU1	VAR_066639	G	208	C	Disease	PF01106	Humsavar
Q9UMS0	NFU1	VAR_079759	G	189	R	Disease	PF01106	Humsavar
Q9UMS0	NFU1	VAR_079758	R	182	W	Disease	PF01106	Humsavar
Q9UMR3	TBX20	VAR_036995	I	152	M	Disease	PF00907	Humsavar
Q9UMR3	TBX20	VAR_073144	I	121	M	Disease	PF00907	Humsavar
Q9UM73	ALK	VAR_063857	F	1174	L	Disease	PF07714	Humsavar
Q9UM73	ALK	VAR_063864	R	1275	L	Benign	PF07714	Humsavar
Q9UM73	ALK	VAR_063858	F	1174	V	Disease	PF07714	Humsavar
Q9UM73	ALK	VAR_063860	A	1234	T	Disease	PF07714	Humsavar
Q9UM73	ALK	VAR_063863	I	1250	T	Disease	PF07714	Humsavar
Q9UM73	ALK	VAR_041486	G	1121	D	Benign	PF07714	Humsavar
Q9UM73	ALK	VAR_063862	F	1245	V	Disease	PF07714	Humsavar
Q9UM73	ALK	VAR_063854	I	1171	N	Disease	PF07714	Humsavar
Q9UM73	ALK	VAR_063859	R	1192	P	Disease	PF07714	Humsavar
Q9UM73	ALK	VAR_063865	R	1275	Q	Disease	PF07714	Humsavar
Q9UM73	ALK	VAR_055987	F	1376	S	Benign	PF07714	Humsavar
Q9UM73	ALK	VAR_041488	M	1328	L	Benign	PF07714	Humsavar
Q9UM73	ALK	VAR_063861	F	1245	C	Disease	PF07714	Humsavar
Q9UM73	ALK	VAR_063866	Y	1278	S	Disease	PF07714	Humsavar
Q9UM73	ALK	VAR_041487	A	1274	T	Benign	PF07714	Humsavar
Q9UM73	ALK	VAR_063851	G	1128	A	Disease	PF07714	Humsavar
Q9UM73	ALK	VAR_063855	F	1174	C	Disease	PF07714	Humsavar
Q9UM73	ALK	VAR_063856	F	1174	I	Disease	PF07714	Humsavar
Q9UM73	ALK	VAR_063852	T	1151	M	Disease	PF07714	Humsavar
Q9UM73	ALK	VAR_063853	M	1166	R	Disease	PF07714	Humsavar
Q9UM54	MYO6	VAR_012110	C	442	Y	Disease	PF00063	Humsavar
Q9UM54	MYO6	VAR_016209	E	216	V	Disease	PF00063	Humsavar
Q9UM54	MYO6	VAR_029988	H	246	R	Disease	PF00063	Humsavar
Q9UM47	NOTCH3	VAR_044308	C	549	Y	Disease	PF00008	Humsavar
Q9UM47	NOTCH3	VAR_044284	C	240	S	Disease	PF00008	Humsavar
Q9UM47	NOTCH3	VAR_012881	H	170	R	Benign	PF07645	Humsavar
Q9UM47	NOTCH3	VAR_044303	C	484	F	Disease	PF00008	Humsavar
Q9UM47	NOTCH3	VAR_072080	Y	710	C	Disease	PF12661	Humsavar
Q9UM47	NOTCH3	VAR_044277	C	206	Y	Disease	PF00008	Humsavar
Q9UM47	NOTCH3	VAR_012898	V	1183	M	Benign	PF00008	Humsavar
Q9UM47	NOTCH3	VAR_044298	C	440	G	Disease	PF07645	Humsavar
Q9UM47	NOTCH3	VAR_044289	R	332	C	Disease	PF00008	Humsavar
Q9UM47	NOTCH3	VAR_044290	S	335	C	Disease	PF00008	Humsavar
Q9UM47	NOTCH3	VAR_044294	G	420	C	Disease	PF07645	Humsavar
Q9UM47	NOTCH3	VAR_044305	C	495	Y	Disease	PF00008	Humsavar
Q9UM47	NOTCH3	VAR_012896	R	1031	C	Disease	PF00008	Humsavar
Q9UM47	NOTCH3	VAR_044255	C	144	S	Disease	PF00008	Humsavar
Q9UM47	NOTCH3	VAR_012897	H	1133	Q	Benign	PF00008	Humsavar
Q9UM47	NOTCH3	VAR_044313	C	1015	R	Disease	PF00008	Humsavar
Q9UM47	NOTCH3	VAR_044300	C	446	S	Disease	PF07645	Humsavar
Q9UM47	NOTCH3	VAR_044296	C	428	S	Disease	PF07645	Humsavar
Q9UM47	NOTCH3	VAR_044315	Y	1021	C	Disease	PF00008	Humsavar
Q9UM47	NOTCH3	VAR_044235	C	67	Y	Disease	PF00008	Humsavar
Q9UM47	NOTCH3	VAR_044287	C	260	Y	Disease	PF00008	Humsavar
Q9UM47	NOTCH3	VAR_044280	C	222	Y	Disease	PF00008	Humsavar
Q9UM47	NOTCH3	VAR_044233	S	60	C	Disease	PF00008	Humsavar
Q9UM47	NOTCH3	VAR_044259	Y	150	C	Disease	PF00008	Humsavar
Q9UM47	NOTCH3	VAR_069927	L	1519	P	Disease	PF06816	Humsavar
Q9UM47	NOTCH3	VAR_044276	C	201	Y	Disease	PF07645	PF00008	Humsavar
Q9UM47	NOTCH3	VAR_012882	G	171	C	Disease	PF07645	Humsavar
Q9UM47	NOTCH3	VAR_044249	C	123	F	Disease	PF00008	Humsavar
Q9UM47	NOTCH3	VAR_012888	Y	258	C	Disease	PF00008	Humsavar
Q9UM47	NOTCH3	VAR_044262	C	162	S	Disease	PF07645	Humsavar
Q9UM47	NOTCH3	VAR_012887	C	224	Y	Disease	PF00008	Humsavar
Q9UM47	NOTCH3	VAR_044263	C	174	F	Disease	PF07645	Humsavar
Q9UM47	NOTCH3	VAR_044291	Y	337	C	Disease	PF00008	Humsavar
Q9UM47	NOTCH3	VAR_044256	C	144	Y	Disease	PF00008	Humsavar
Q9UM47	NOTCH3	VAR_044301	R	449	C	Disease	PF07645	Humsavar
Q9UM47	NOTCH3	VAR_012876	R	133	C	Disease	PF00008	Humsavar
Q9UM47	NOTCH3	VAR_044293	C	395	R	Disease	PF07645	Humsavar
Q9UM47	NOTCH3	VAR_044266	S	180	C	Disease	PF07645	Humsavar
Q9UM47	NOTCH3	VAR_044252	C	134	W	Disease	PF00008	Humsavar
Q9UM47	NOTCH3	VAR_044302	C	455	R	Disease	PF07645	Humsavar
Q9UM47	NOTCH3	VAR_012878	C	146	R	Disease	PF00008	Humsavar
Q9UM47	NOTCH3	VAR_012883	R	182	C	Disease	PF07645	Humsavar
Q9UM47	NOTCH3	VAR_044250	C	123	Y	Disease	PF00008	Humsavar
Q9UM47	NOTCH3	VAR_044304	C	484	Y	Disease	PF00008	Humsavar
Q9UM47	NOTCH3	VAR_044234	C	65	S	Disease	PF00008	Humsavar
Q9UM47	NOTCH3	VAR_012891	R	558	C	Disease	PF00008	Humsavar
Q9UM47	NOTCH3	VAR_044299	C	440	R	Disease	PF07645	Humsavar
Q9UM47	NOTCH3	VAR_012879	R	153	C	Disease	PF00008	Humsavar
Q9UM47	NOTCH3	VAR_012884	C	185	R	Disease	PF07645	Humsavar
Q9UM47	NOTCH3	VAR_044269	C	183	S	Disease	PF07645	Humsavar
Q9UM47	NOTCH3	VAR_044274	C	194	S	Disease	PF07645	Humsavar
Q9UM47	NOTCH3	VAR_044292	C	379	S	Disease	PF00008	Humsavar
Q9UM47	NOTCH3	VAR_044270	C	185	G	Disease	PF07645	Humsavar
Q9UM47	NOTCH3	VAR_044279	R	213	K	Disease	PF00008	Humsavar
Q9UM47	NOTCH3	VAR_012880	R	169	C	Disease	PF07645	Humsavar
Q9UM47	NOTCH3	VAR_044297	C	428	Y	Disease	PF07645	Humsavar
Q9UM47	NOTCH3	VAR_044314	A	1020	P	Benign	PF00008	Humsavar
Q9UM47	NOTCH3	VAR_012895	R	1006	C	Disease	PF00008	Humsavar
Q9UM47	NOTCH3	VAR_044273	C	194	R	Disease	PF07645	Humsavar
Q9UM47	NOTCH3	VAR_044272	C	194	F	Disease	PF07645	Humsavar
Q9UM47	NOTCH3	VAR_044231	C	49	F	Disease	PF00008	Humsavar
Q9UM47	NOTCH3	VAR_044253	F	142	C	Disease	PF00008	Humsavar
Q9UM47	NOTCH3	VAR_044271	Y	189	C	Disease	PF07645	Humsavar
Q9UM47	NOTCH3	VAR_044295	R	421	C	Disease	PF07645	Humsavar
Q9UM47	NOTCH3	VAR_012886	C	222	G	Disease	PF00008	Humsavar
Q9UM47	NOTCH3	VAR_044254	C	144	F	Disease	PF00008	Humsavar
Q9UM47	NOTCH3	VAR_012885	C	212	S	Disease	PF00008	Humsavar
Q9UM47	NOTCH3	VAR_044288	A	319	C	Disease	PF00008	Humsavar
Q9UM47	NOTCH3	VAR_044316	D	1063	C	Disease	PF00008	Humsavar
Q9UM47	NOTCH3	VAR_012871	C	49	Y	Disease	PF00008	Humsavar
Q9UM47	NOTCH3	VAR_044286	C	251	R	Disease	PF00008	Humsavar
Q9UM47	NOTCH3	VAR_044285	C	245	R	Disease	PF00008	Humsavar
Q9UM47	NOTCH3	VAR_044311	G	953	C	Disease	PF00008	Humsavar
Q9UM47	NOTCH3	VAR_012872	W	71	C	Disease	PF00008	Humsavar
Q9UM47	NOTCH3	VAR_044309	R	607	C	Disease	PF00008	Humsavar
Q9UM47	NOTCH3	VAR_044310	C	775	S	Disease	PF00008	Humsavar
Q9UM47	NOTCH3	VAR_044257	S	145	C	Disease	PF00008	Humsavar
Q9UM47	NOTCH3	VAR_044278	R	207	C	Disease	PF00008	Humsavar
Q9UM47	NOTCH3	VAR_044306	C	511	R	Disease	PF00008	Humsavar
Q9UM47	NOTCH3	VAR_012892	R	578	C	Disease	PF00008	Humsavar
Q9UM47	NOTCH3	VAR_044230	C	43	G	Disease	PF00008	Humsavar
Q9UM47	NOTCH3	VAR_044251	C	128	Y	Disease	PF00008	Humsavar
Q9UM47	NOTCH3	VAR_044258	G	149	C	Disease	PF00008	Humsavar
Q9UM47	NOTCH3	VAR_044275	C	194	Y	Disease	PF07645	Humsavar
Q9UM47	NOTCH3	VAR_044268	C	183	R	Disease	PF07645	Humsavar
Q9UM47	NOTCH3	VAR_012877	R	141	C	Disease	PF00008	Humsavar
Q9UM47	NOTCH3	VAR_044264	C	174	R	Disease	PF07645	Humsavar
Q9UM47	NOTCH3	VAR_012889	P	496	L	Benign	PF00008	Humsavar
Q9UM47	NOTCH3	VAR_044267	C	183	F	Disease	PF07645	Humsavar
Q9UM47	NOTCH3	VAR_044232	R	54	C	Disease	PF00008	Humsavar
Q9UM47	NOTCH3	VAR_044265	C	174	Y	Disease	PF07645	Humsavar
Q9UM01	SLC7A7	VAR_030596	T	188	I	Disease	PF13520	Humsavar
Q9UM01	SLC7A7	VAR_030595	M	50	K	Disease	PF13520	Humsavar
Q9UM01	SLC7A7	VAR_010999	G	338	D	Disease	PF13520	Humsavar
Q9UM01	SLC7A7	VAR_030597	S	238	F	Disease	PF13520	Humsavar
Q9UM01	SLC7A7	VAR_010261	G	54	V	Disease	PF13520	Humsavar
Q9UM01	SLC7A7	VAR_010262	L	334	R	Disease	PF13520	Humsavar
Q9UM01	SLC7A7	VAR_030598	R	333	M	Disease	PF13520	Humsavar
Q9UM01	SLC7A7	VAR_039100	K	191	E	Disease	PF13520	Humsavar
Q9UM01	SLC7A7	VAR_039103	N	365	Y	Disease	PF13520	Humsavar
Q9UM01	SLC7A7	VAR_039101	E	251	D	Disease	PF13520	Humsavar
Q9UM01	SLC7A7	VAR_039094	S	53	L	Disease	PF13520	Humsavar
Q9UM01	SLC7A7	VAR_039098	F	152	L	Disease	PF13520	Humsavar
Q9UM01	SLC7A7	VAR_039096	L	124	P	Disease	PF13520	Humsavar
Q9UM01	SLC7A7	VAR_039095	A	91	V	Benign	PF13520	Humsavar
Q9UM01	SLC7A7	VAR_039102	L	261	P	Disease	PF13520	Humsavar
Q9UM01	SLC7A7	VAR_011000	S	386	R	Disease	PF13520	Humsavar
Q9UM01	SLC7A7	VAR_039097	A	140	P	Disease	PF13520	Humsavar
Q9UM01	SLC7A7	VAR_039099	R	159	C	Benign	PF13520	Humsavar
Q9ULW8	PADI3	VAR_078025	P	605	T	Disease	PF03068	Humsavar
Q9ULW8	PADI3	VAR_078023	L	112	H	Disease	PF08526	Humsavar
Q9ULW8	PADI3	VAR_020463	V	171	M	Benign	PF08527	Humsavar
Q9ULW8	PADI3	VAR_053558	A	582	T	Benign	PF03068	Humsavar
Q9ULW8	PADI3	VAR_078024	A	294	V	Disease	PF03068	Humsavar
Q9ULW8	PADI3	VAR_053559	R	618	Q	Benign	PF03068	Humsavar
Q9ULW8	PADI3	VAR_020462	I	52	V	Benign	PF08526	Humsavar
Q9ULV5	HSF4	VAR_017560	L	114	P	Disease	PF00447	Humsavar
Q9ULV5	HSF4	VAR_017561	R	119	C	Disease	PF00447	Humsavar
Q9ULV5	HSF4	VAR_029018	R	73	H	Disease	PF00447	Humsavar
Q9ULV5	HSF4	VAR_017559	I	86	V	Disease	PF00447	Humsavar
Q9ULV1	FZD4	VAR_063938	G	488	D	Disease	PF01534	Humsavar
Q9ULV1	FZD4	VAR_063933	W	335	C	Disease	PF01534	Humsavar
Q9ULV1	FZD4	VAR_063934	M	342	V	Disease	PF01534	Humsavar
Q9ULV1	FZD4	VAR_063936	R	417	Q	Disease	PF01534	Humsavar
Q9ULV1	FZD4	VAR_063923	H	69	Y	Disease	PF01392	Humsavar
Q9ULV1	FZD4	VAR_063939	S	497	F	Disease	PF01534	Humsavar
Q9ULV1	FZD4	VAR_063932	I	256	V	Disease	PF01534	Humsavar
Q9ULV1	FZD4	VAR_063931	M	223	K	Disease	PF01534	Humsavar
Q9ULV1	FZD4	VAR_063924	M	105	T	Disease	PF01392	Humsavar
Q9ULV1	FZD4	VAR_038947	M	105	V	Disease	PF01392	Humsavar
Q9ULV1	FZD4	VAR_063925	I	114	T	Disease	PF01392	Humsavar
Q9ULV1	FZD4	VAR_063937	T	445	P	Disease	PF01534	Humsavar
Q9ULV0	MYO5B	VAR_071650	G	168	R	Disease	PF00063	Humsavar
Q9ULV0	MYO5B	VAR_063141	T	126	A	Benign	PF00063	Humsavar
Q9ULV0	MYO5B	VAR_071655	C	514	R	Disease	PF00063	Humsavar
Q9ULV0	MYO5B	VAR_054993	V	108	G	Disease	PF00063	Humsavar
Q9ULV0	MYO5B	VAR_071649	A	143	E	Disease	PF00063	Humsavar
Q9ULV0	MYO5B	VAR_072814	F	538	S	Disease	PF00063	Humsavar
Q9ULV0	MYO5B	VAR_071652	R	401	H	Disease	PF00063	Humsavar
Q9ULV0	MYO5B	VAR_071651	G	316	R	Disease	PF00063	Humsavar
Q9ULV0	MYO5B	VAR_071653	G	435	R	Disease	PF00063	Humsavar
Q9ULV0	MYO5B	VAR_071654	N	456	S	Disease	PF00063	Humsavar
Q9ULV0	MYO5B	VAR_054995	R	656	C	Disease	PF00063	Humsavar
Q9ULV0	MYO5B	VAR_056183	K	307	N	Benign	PF00063	Humsavar
Q9ULV0	MYO5B	VAR_072815	I	550	F	Disease	PF00063	Humsavar
Q9ULV0	MYO5B	VAR_071656	P	660	L	Disease	PF00063	Humsavar
Q9ULV0	MYO5B	VAR_054994	R	219	H	Disease	PF00063	Humsavar
Q9ULT0	TTC7A	VAR_069636	L	823	P	Disease	PF13181	Humsavar
Q9ULT0	TTC7A	VAR_075139	A	832	T	Disease	PF13181	Humsavar
Q9ULP9	TBC1D24	VAR_064367	A	515	V	Disease	PF07534	Humsavar
Q9ULP9	TBC1D24	VAR_064366	F	251	L	Disease	PF00566	Humsavar
Q9ULP9	TBC1D24	VAR_070102	F	229	S	Disease	PF00566	Humsavar
Q9ULP9	TBC1D24	VAR_078185	L	159	P	Disease	PF00566	Humsavar
Q9ULP9	TBC1D24	VAR_070915	R	242	C	Disease	PF00566	Humsavar
Q9ULP9	TBC1D24	VAR_072107	S	178	L	Disease	PF00566	Humsavar
Q9ULP9	TBC1D24	VAR_064365	D	147	H	Disease	PF00566	Humsavar
Q9ULP9	TBC1D24	VAR_083257	G	501	R	Disease	PF07534	Humsavar
Q9ULP9	TBC1D24	VAR_078184	A	113	D	Disease	PF00566	Humsavar
Q9ULP9	TBC1D24	VAR_083256	A	500	V	Disease	PF07534	Humsavar
Q9ULP9	TBC1D24	VAR_070994	D	70	Y	Disease	PF00566	Humsavar
Q9ULK5	VANGL2	VAR_067223	F	437	S	Disease	PF06638	Humsavar
Q9ULK5	VANGL2	VAR_067221	S	84	F	Disease	PF06638	Humsavar
Q9ULK5	VANGL2	VAR_067222	R	353	C	Disease	PF06638	Humsavar
Q9ULK4	MED23	VAR_082644	R	611	Q	Disease	PF11573	Humsavar
Q9ULJ6	ZMIZ1	VAR_083438	K	91	R	Disease	PF18028	Humsavar
Q9ULC3	RAB23	VAR_034902	C	85	R	Disease	PF00071	Humsavar
Q9ULC3	RAB23	VAR_034901	K	40	R	Benign	PF00071	Humsavar
Q9ULC3	RAB23	VAR_065294	M	12	K	Disease	PF00071	Humsavar
Q9ULC3	RAB23	VAR_034903	S	101	A	Benign	PF00071	Humsavar
Q9UL33	TRAPPC2L	VAR_081978	D	37	Y	Disease	PF04628	Humsavar
Q9UL12	SARDH	VAR_039078	E	372	D	Benign	PF01266	Humsavar
Q9UL12	SARDH	VAR_069272	V	71	F	Disease	PF01266	Humsavar
Q9UL12	SARDH	VAR_069273	P	287	L	Disease	PF01266	Humsavar
Q9UL12	SARDH	VAR_019687	R	614	H	Benign	PF01571	Humsavar
Q9UL12	SARDH	VAR_019688	M	648	V	Benign	PF01571	Humsavar
Q9UL01	DSE	VAR_053834	I	282	V	Benign	PF16332	Humsavar
Q9UL01	DSE	VAR_070911	S	268	L	Disease	PF16332	Humsavar
Q9UKY4	POMT2	VAR_068968	H	478	R	Disease	PF02815	Humsavar
Q9UKY4	POMT2	VAR_065042	R	413	P	Disease	PF02815	Humsavar
Q9UKY4	POMT2	VAR_065040	G	353	S	Disease	PF02815	Humsavar
Q9UKY4	POMT2	VAR_065041	V	373	F	Disease	PF02815	Humsavar
Q9UKY4	POMT2	VAR_065037	T	184	M	Disease	PF02366	Humsavar
Q9UKY4	POMT2	VAR_065046	F	717	S	Disease	PF16192	Humsavar
Q9UKY4	POMT2	VAR_065049	W	748	S	Disease	PF16192	Humsavar
Q9UKY4	POMT2	VAR_065039	G	246	D	Disease	PF02366	Humsavar
Q9UKY4	POMT2	VAR_065047	G	726	E	Disease	PF16192	Humsavar
Q9UKY4	POMT2	VAR_065044	G	482	V	Disease	PF02815	Humsavar
Q9UKY4	POMT2	VAR_065038	I	198	N	Disease	PF02366	Humsavar
Q9UKY4	POMT2	VAR_065048	W	748	R	Disease	PF16192	Humsavar
Q9UKY4	POMT2	VAR_065045	Y	666	C	Disease	PF16192	Humsavar
Q9UKX2	MYH2	VAR_032632	L	1061	V	Benign	PF01576	Humsavar
Q9UKX2	MYH2	VAR_032630	E	706	K	Disease	PF00063	Humsavar
Q9UKX2	MYH2	VAR_032633	R	1927	Q	Benign	PF01576	Humsavar
Q9UKU7	ACAD8	VAR_035076	R	302	Q	Disease	PF00441	Humsavar
Q9UKU7	ACAD8	VAR_035071	M	128	I	Disease	PF02771	Humsavar
Q9UKU7	ACAD8	VAR_035073	G	137	R	Disease	PF02771	Humsavar
Q9UKU7	ACAD8	VAR_035077	A	320	T	Disease	PF00441	Humsavar
Q9UKU7	ACAD8	VAR_035074	M	152	T	Disease	PF02771	Humsavar
Q9UKU7	ACAD8	VAR_035078	R	334	C	Disease	PF00441	Humsavar
Q9UKU7	ACAD8	VAR_035075	V	203	I	Disease	PF02770	Humsavar
Q9UKU7	ACAD8	VAR_035072	D	134	Y	Disease	PF02771	Humsavar
Q9UKU7	ACAD8	VAR_035079	Q	385	R	Disease	PF00441	Humsavar
Q9UKN7	MYO15A	VAR_010303	N	2111	Y	Disease	PF00784	Humsavar
Q9UKN7	MYO15A	VAR_071648	L	1806	P	Disease	PF00063	Humsavar
Q9UKN7	MYO15A	VAR_010304	I	2113	F	Disease	PF00784	Humsavar
Q9UKN7	MYO15A	VAR_037961	T	2205	I	Benign	PF00784	Humsavar
Q9UKM7	MAN1B1	VAR_066592	R	334	C	Disease	PF01532	Humsavar
Q9UKM7	MAN1B1	VAR_066593	E	397	K	Disease	PF01532	Humsavar
Q9UKG1	APPL1	VAR_050958	A	108	V	Benign	PF16746	Humsavar
Q9UKG1	APPL1	VAR_075857	D	94	N	Disease	PF16746	Humsavar
Q9UKB3	DNAJC12	VAR_078797	R	72	P	Disease	PF00226	Humsavar
Q9UK17	KCND3	VAR_070787	G	345	V	Disease	PF00520	Humsavar
Q9UK17	KCND3	VAR_070790	T	377	M	Disease	PF00520	Humsavar
Q9UK17	KCND3	VAR_070788	T	352	P	Disease	PF00520	Humsavar
Q9UK17	KCND3	VAR_079709	G	384	S	Disease	PF00520	Humsavar
Q9UK17	KCND3	VAR_070786	V	338	E	Disease	PF00520	Humsavar
Q9UK05	GDF2	VAR_070690	P	85	L	Disease	PF00688	Humsavar
Q9UK05	GDF2	VAR_070689	R	68	L	Disease	PF00688	Humsavar
Q9UK05	GDF2	VAR_070691	R	333	W	Disease	PF00019	Humsavar
Q9UJY1	HSPB8	VAR_078135	K	141	M	Disease	PF00011	Humsavar
Q9UJY1	HSPB8	VAR_078134	N	138	T	Disease	PF00011	Humsavar
Q9UJY1	HSPB8	VAR_018505	K	141	N	Disease	PF00011	Humsavar
Q9UJY1	HSPB8	VAR_018504	K	141	E	Disease	PF00011	Humsavar
Q9UJV9	DDX41	VAR_076362	R	525	H	Disease	PF00271	Humsavar
Q9UJV3	MID2	VAR_052123	A	378	D	Benign	PF18568	Humsavar
Q9UJV3	MID2	VAR_071835	N	343	S	Benign	PF18568	Humsavar
Q9UJV3	MID2	VAR_071836	R	347	Q	Disease	PF18568	Humsavar
Q9UJS0	SLC25A13	VAR_016601	E	601	K	Disease	PF00153	Humsavar
Q9UJQ4	SALL4	VAR_033054	H	888	R	Disease	PF00096	Humsavar
Q9UJJ9	GNPTG	VAR_077165	G	126	S	Disease	PF13015	Humsavar
Q9UJJ9	GNPTG	VAR_070816	C	142	Y	Disease	PF13015	Humsavar
Q9UJJ9	GNPTG	VAR_077164	G	106	S	Disease	PF13015	Humsavar
Q9UJ71	CD207	VAR_063828	W	264	R	Disease	PF00059	Humsavar
Q9UJ71	CD207	VAR_059448	A	300	P	Benign	PF00059	Humsavar
Q9UJ71	CD207	VAR_054784	N	288	D	Benign	PF00059	Humsavar
Q9UJ71	CD207	VAR_054783	V	278	A	Benign	PF00059	Humsavar
Q9UJ71	CD207	VAR_054782	P	213	S	Benign	PF00059	Humsavar
Q9UIF7	MUTYH	VAR_018873	Y	176	C	Disease	PF00730	Humsavar
Q9UIF7	MUTYH	VAR_077674	A	470	D	Disease	PF14815	Humsavar
Q9UIF7	MUTYH	VAR_077673	R	434	Q	Benign	PF14815	Humsavar
Q9UIF7	MUTYH	VAR_064940	R	182	W	Disease	PF00730	Humsavar
Q9UIF7	MUTYH	VAR_077677	A	486	T	Disease	PF14815	Humsavar
Q9UIF7	MUTYH	VAR_018875	G	393	D	Disease	PF14815	Humsavar
Q9UIF7	MUTYH	VAR_077649	G	186	E	Disease	PF00730	Humsavar
Q9UIF7	MUTYH	VAR_026049	P	402	S	Disease	PF14815	Humsavar
Q9UIF7	MUTYH	VAR_026047	R	179	H	Disease	PF00730	Humsavar
Q9UIF7	MUTYH	VAR_077658	R	244	G	Benign	PF00730	Humsavar
Q9UIF7	MUTYH	VAR_077656	R	242	H	Disease	PF00730	Humsavar
Q9UIF7	MUTYH	VAR_077650	G	213	E	Disease	PF00633	PF00730	Humsavar
Q9UIF7	MUTYH	VAR_077669	P	402	L	Disease	PF14815	Humsavar
Q9UIF7	MUTYH	VAR_048262	A	370	V	Benign	PF14815	Humsavar
Q9UIF7	MUTYH	VAR_077657	V	243	F	Benign	PF00730	Humsavar
Q9UIF7	MUTYH	VAR_077667	P	377	T	Disease	PF14815	Humsavar
Q9UIF7	MUTYH	VAR_077648	R	182	Q	Disease	PF00730	Humsavar
Q9UIF7	MUTYH	VAR_077654	N	235	S	Disease	PF00730	Humsavar
Q9UIF7	MUTYH	VAR_077652	A	224	V	Benign	PF00730	Humsavar
Q9UIF7	MUTYH	VAR_064939	R	179	C	Disease	PF00730	Humsavar
Q9UIF7	MUTYH	VAR_077647	Y	177	S	Disease	PF00730	Humsavar
Q9UIF7	MUTYH	VAR_077668	L	385	P	Disease	PF14815	Humsavar
Q9UIF7	MUTYH	VAR_077646	P	154	L	Disease	PF00730	Humsavar
Q9UI95	MAD2L2	VAR_077981	V	85	E	Disease	PF02301	Humsavar
Q9UI47	CTNNA3	VAR_053369	S	596	N	Benign	PF01044	Humsavar
Q9UI47	CTNNA3	VAR_062093	R	535	C	Benign	PF01044	Humsavar
Q9UI47	CTNNA3	VAR_070998	V	94	D	Disease	PF01044	Humsavar
Q9UI43	MRM2	VAR_083280	G	189	R	Disease	PF01728	Humsavar
Q9UI33	SCN11A	VAR_070921	L	811	P	Disease	PF00520	Humsavar
Q9UI33	SCN11A	VAR_076684	A	582	T	Benign	PF00520	Humsavar
Q9UI33	SCN11A	VAR_076685	A	681	D	Benign	PF00520	Humsavar
Q9UI33	SCN11A	VAR_076686	G	699	R	Disease	PF00520	Humsavar
Q9UI33	SCN11A	VAR_075250	V	1184	A	Disease	PF00520	Humsavar
Q9UI33	SCN11A	VAR_076682	I	381	T	Disease	PF00520	Humsavar
Q9UI33	SCN11A	VAR_076688	L	1158	P	Disease	PF00520	Humsavar
Q9UI33	SCN11A	VAR_076679	R	222	H	Disease	PF00520	Humsavar
Q9UI33	SCN11A	VAR_076680	R	222	S	Disease	PF00520	Humsavar
Q9UI33	SCN11A	VAR_076681	P	308	L	Benign	PF00520	Humsavar
Q9UI33	SCN11A	VAR_070919	R	225	C	Disease	PF00520	Humsavar
Q9UI33	SCN11A	VAR_048697	V	909	I	Benign	PF06512	Humsavar
Q9UI33	SCN11A	VAR_030004	Y	1198	H	Benign	PF00520	Humsavar
Q9UI33	SCN11A	VAR_076687	A	842	P	Benign	PF06512	Humsavar
Q9UI33	SCN11A	VAR_070920	A	808	G	Disease	PF00520	Humsavar
Q9UI33	SCN11A	VAR_076689	T	1609	I	Benign	PF00520	Humsavar
Q9UI33	SCN11A	VAR_030003	M	777	R	Benign	PF00520	Humsavar
Q9UI17	DMGDH	VAR_014951	A	530	G	Benign	PF01571	Humsavar
Q9UI17	DMGDH	VAR_014950	S	279	P	Benign	PF01266	Humsavar
Q9UI17	DMGDH	VAR_011505	H	109	R	Disease	PF01266	Humsavar
Q9UI17	DMGDH	VAR_014952	S	646	P	Benign	PF01571	Humsavar
Q9UI10	EIF2B4	VAR_016844	Y	489	H	Disease	PF01008	Humsavar
Q9UI10	EIF2B4	VAR_015408	R	374	C	Disease	PF01008	Humsavar
Q9UI10	EIF2B4	VAR_068456	L	269	R	Disease	PF01008	Humsavar
Q9UI10	EIF2B4	VAR_015405	A	228	V	Disease	PF01008	Humsavar
Q9UI10	EIF2B4	VAR_015406	R	306	G	Benign	PF01008	Humsavar
Q9UI10	EIF2B4	VAR_016843	C	465	R	Disease	PF01008	Humsavar
Q9UI10	EIF2B4	VAR_015407	R	357	Q	Disease	PF01008	Humsavar
Q9UHX3	ADGRE2	VAR_026720	L	614	F	Benign	PF00002	Humsavar
Q9UHX3	ADGRE2	VAR_078578	C	492	Y	Disease	PF01825	Humsavar
Q9UHX3	ADGRE2	VAR_026721	S	665	F	Benign	PF00002	Humsavar
Q9UHX3	ADGRE2	VAR_026719	T	605	I	Benign	PF00002	Humsavar
Q9UHX3	ADGRE2	VAR_061230	E	720	D	Benign	PF00002	Humsavar
Q9UHX1	PUF60	VAR_070939	H	169	Y	Disease	PF00076	Humsavar
Q9UHN1	POLG2	VAR_029364	G	451	E	Disease	PF03129	Humsavar
Q9UHN1	POLG2	VAR_032029	G	416	A	Benign	PF03129	Humsavar
Q9UHK6	AMACR	VAR_010664	E	277	K	Benign	PF02515	Humsavar
Q9UHK6	AMACR	VAR_010665	L	107	P	Disease	PF02515	Humsavar
Q9UHK6	AMACR	VAR_055616	R	118	Q	Benign	PF02515	Humsavar
Q9UHK6	AMACR	VAR_010661	S	52	P	Disease	PF02515	Humsavar
Q9UHK6	AMACR	VAR_055617	P	238	S	Benign	PF02515	Humsavar
Q9UHK6	AMACR	VAR_055620	M	261	T	Benign	PF02515	Humsavar
Q9UHK6	AMACR	VAR_010662	G	175	D	Benign	PF02515	Humsavar
Q9UHK6	AMACR	VAR_010663	L	201	S	Benign	PF02515	Humsavar
Q9UHK6	AMACR	VAR_055619	M	261	I	Benign	PF02515	Humsavar
Q9UHK6	AMACR	VAR_010660	V	9	M	Benign	PF02515	Humsavar
Q9UHK6	AMACR	VAR_055618	Q	239	H	Benign	PF02515	Humsavar
Q9UHJ9	PGAP2	VAR_069666	L	127	S	Disease	PF10277	Humsavar
Q9UHJ9	PGAP2	VAR_069668	R	177	P	Disease	PF10277	Humsavar
Q9UHJ9	PGAP2	VAR_069665	Y	99	C	Disease	PF10277	Humsavar
Q9UHJ9	PGAP2	VAR_069667	T	160	I	Disease	PF10277	Humsavar
Q9UHF7	TRPS1	VAR_012810	R	908	Q	Disease	PF00320	Humsavar
Q9UHF7	TRPS1	VAR_012808	T	901	P	Disease	PF00320	Humsavar
Q9UHF7	TRPS1	VAR_012809	R	908	P	Disease	PF00320	Humsavar
Q9UHF7	TRPS1	VAR_012811	A	919	T	Disease	PF00320	Humsavar
Q9UHD2	TBK1	VAR_073946	M	598	V	Disease	PF18394	Humsavar
Q9UHD2	TBK1	VAR_080518	G	159	A	Disease	PF00069	Humsavar
Q9UHD2	TBK1	VAR_041208	R	271	Q	Benign	PF00069	Humsavar
Q9UHD2	TBK1	VAR_073943	K	401	E	Disease	PF18394	Humsavar
Q9UHD2	TBK1	VAR_073941	R	308	Q	Disease	PF18396	Humsavar
Q9UHD2	TBK1	VAR_041212	V	464	A	Benign	PF18394	Humsavar
Q9UHD2	TBK1	VAR_069754	S	151	F	Benign	PF00069	Humsavar
Q9UHD2	TBK1	VAR_073942	R	357	Q	Disease	PF18396	Humsavar
Q9UHD2	TBK1	VAR_073938	R	47	H	Disease	PF00069	Humsavar
Q9UHD2	TBK1	VAR_073945	A	571	V	Disease	PF18394	Humsavar
Q9UHD2	TBK1	VAR_024746	N	388	D	Benign	PF18396	Humsavar
Q9UHD2	TBK1	VAR_041209	K	291	E	Benign	PF00069	Humsavar
Q9UHD2	TBK1	VAR_073944	M	559	R	Disease	PF18394	Humsavar
Q9UHD2	TBK1	VAR_073939	Y	105	C	Disease	PF00069	Humsavar
Q9UHD2	TBK1	VAR_080517	D	50	A	Disease	PF00069	Humsavar
Q9UHD2	TBK1	VAR_024747	K	570	Q	Benign	PF18394	Humsavar
Q9UHB7	AFF4	VAR_073790	T	254	A	Disease	PF05110	Humsavar
Q9UHB7	AFF4	VAR_073791	T	254	S	Disease	PF05110	Humsavar
Q9UHB7	AFF4	VAR_073792	R	258	W	Disease	PF05110	Humsavar
Q9UHB7	AFF4	VAR_053003	T	136	P	Benign	PF05110	Humsavar
Q9UH77	KLHL3	VAR_067522	S	433	N	Disease	PF01344	Humsavar
Q9UH77	KLHL3	VAR_067529	N	529	K	Disease	PF01344	Humsavar
Q9UH77	KLHL3	VAR_067518	M	427	T	Disease	PF01344	Humsavar
Q9UH77	KLHL3	VAR_067509	A	340	V	Disease	PF01344	Humsavar
Q9UH77	KLHL3	VAR_067516	S	410	L	Disease	PF01344	Humsavar
Q9UH77	KLHL3	VAR_067524	A	494	T	Disease	PF01344	Humsavar
Q9UH77	KLHL3	VAR_067525	G	500	V	Disease	PF01344	Humsavar
Q9UH77	KLHL3	VAR_079631	S	553	L	Disease	PF01344	Humsavar
Q9UH77	KLHL3	VAR_067515	A	398	V	Disease	PF01344	Humsavar
Q9UH77	KLHL3	VAR_067519	R	431	Q	Disease	PF01344	Humsavar
Q9UH77	KLHL3	VAR_067528	R	528	H	Disease	PF01344	Humsavar
Q9UH77	KLHL3	VAR_067505	R	228	G	Disease	PF07707	Humsavar
Q9UH77	KLHL3	VAR_067508	R	336	I	Disease	PF01344	Humsavar
Q9UH77	KLHL3	VAR_067517	P	426	L	Disease	PF01344	Humsavar
Q9UH77	KLHL3	VAR_067514	L	387	P	Disease	PF01344	Humsavar
Q9UH77	KLHL3	VAR_067511	R	362	W	Disease	PF01344	Humsavar
Q9UH77	KLHL3	VAR_067502	M	78	V	Disease	PF00651	Humsavar
Q9UH77	KLHL3	VAR_067510	V	361	M	Disease	PF01344	Humsavar
Q9UH77	KLHL3	VAR_067520	S	432	N	Disease	PF01344	Humsavar
Q9UH77	KLHL3	VAR_067506	Q	309	R	Disease	PF01344	Humsavar
Q9UH77	KLHL3	VAR_067504	C	164	F	Disease	PF07707	Humsavar
Q9UH77	KLHL3	VAR_067521	S	433	G	Disease	PF01344	Humsavar
Q9UH77	KLHL3	VAR_067503	E	85	A	Disease	PF00651	Humsavar
Q9UH77	KLHL3	VAR_067526	P	501	T	Disease	PF01344	Humsavar
Q9UH77	KLHL3	VAR_067530	Y	557	C	Disease	PF01344	Humsavar
Q9UH77	KLHL3	VAR_067513	R	384	W	Disease	PF01344	Humsavar
Q9UH77	KLHL3	VAR_067527	R	528	C	Disease	PF01344	Humsavar
Q9UH77	KLHL3	VAR_079630	H	498	Y	Disease	PF01344	Humsavar
Q9UH77	KLHL3	VAR_067501	A	77	E	Disease	PF00651	Humsavar
Q9UH77	KLHL3	VAR_067512	R	384	Q	Disease	PF01344	Humsavar
Q9UH77	KLHL3	VAR_067507	F	322	C	Disease	PF01344	Humsavar
Q9UGU0	TCF20	VAR_082696	H	1909	Y	Disease	PF13771	Humsavar
Q9UGU0	TCF20	VAR_051420	Y	1910	C	Benign	PF13771	Humsavar
Q9UGM6	WARS2	VAR_028848	G	50	S	Benign	PF00579	Humsavar
Q9UGM6	WARS2	VAR_079737	V	178	L	Disease	PF00579	Humsavar
Q9UGM6	WARS2	VAR_020217	A	267	P	Benign	PF00579	Humsavar
Q9UGM6	WARS2	VAR_079738	K	313	M	Disease	PF00579	Humsavar
Q9UGM6	WARS2	VAR_079734	G	45	V	Disease	PF00579	Humsavar
Q9UGJ0	PRKAG2	VAR_013267	T	400	N	Disease	PF00571	Humsavar
Q9UGJ0	PRKAG2	VAR_013269	R	531	Q	Disease	PF00571	Humsavar
Q9UGJ0	PRKAG2	VAR_032909	R	531	G	Disease	PF00571	Humsavar
Q9UGJ0	PRKAG2	VAR_013266	H	383	R	Disease	PF00571	Humsavar
Q9UGI6	KCNN3	VAR_083435	G	350	D	Disease	PF03530	Humsavar
Q9UGI6	KCNN3	VAR_083434	K	269	E	Disease	PF03530	Humsavar
Q9UFH2	DNAH17	VAR_062180	M	1972	V	Benign	PF12774	Humsavar
Q9UFH2	DNAH17	VAR_083235	P	3499	L	Disease	PF12781	Humsavar
Q9UFH2	DNAH17	VAR_083236	L	3595	P	Disease	PF12781	Humsavar
Q9UFH2	DNAH17	VAR_039581	D	492	N	Benign	PF08385	Humsavar
Q9UFH2	DNAH17	VAR_083233	C	1829	Y	Disease	PF12774	Humsavar
Q9UEF7	KL	VAR_023584	F	352	V	Benign	PF00232	Humsavar
Q9UEF7	KL	VAR_064554	H	193	R	Disease	PF00232	Humsavar
Q9UEF7	KL	VAR_023585	C	370	S	Benign	PF00232	Humsavar
Q9UDY2	TJP2	VAR_016004	V	48	A	Disease	PF00595	Humsavar
Q9UBY8	CLN8	VAR_060575	Q	194	R	Disease	PF03798	Humsavar
Q9UBY8	CLN8	VAR_066920	R	70	H	Disease	PF03798	Humsavar
Q9UBY8	CLN8	VAR_031704	H	92	Y	Benign	PF03798	Humsavar
Q9UBY8	CLN8	VAR_058438	Y	158	C	Disease	PF03798	Humsavar
Q9UBY8	CLN8	VAR_075367	R	204	L	Disease	PF03798	Humsavar
Q9UBY8	CLN8	VAR_066927	P	229	A	Benign	PF03798	Humsavar
Q9UBY8	CLN8	VAR_026555	T	170	M	Disease	PF03798	Humsavar
Q9UBY8	CLN8	VAR_058439	G	237	R	Disease	PF03798	Humsavar
Q9UBY8	CLN8	VAR_066924	H	139	Y	Disease	PF03798	Humsavar
Q9UBY8	CLN8	VAR_066922	I	107	S	Disease	PF03798	Humsavar
Q9UBY8	CLN8	VAR_066921	Q	76	R	Disease	PF03798	Humsavar
Q9UBY8	CLN8	VAR_066923	N	125	S	Benign	PF03798	Humsavar
Q9UBY8	CLN8	VAR_066926	G	221	S	Disease	PF03798	Humsavar
Q9UBY8	CLN8	VAR_026556	R	204	C	Disease	PF03798	Humsavar
Q9UBY8	CLN8	VAR_013175	A	155	V	Benign	PF03798	Humsavar
Q9UBX5	FBLN5	VAR_019814	V	60	L	Disease	PF07645	Humsavar
Q9UBX5	FBLN5	VAR_072391	G	202	R	Benign	PF12662	Humsavar
Q9UBX5	FBLN5	VAR_019815	R	71	Q	Disease	PF07645	Humsavar
Q9UBX5	FBLN5	VAR_076289	T	48	I	Disease	PF07645	Humsavar
Q9UBX1	CTSF	VAR_070160	Q	321	R	Disease	PF00112	Humsavar
Q9UBX1	CTSF	VAR_070159	Y	231	C	Disease	PF08246	Humsavar
Q9UBX1	CTSF	VAR_070162	S	480	L	Disease	PF00112	Humsavar
Q9UBX1	CTSF	VAR_070161	G	458	A	Disease	PF00112	Humsavar
Q9UBX0	HESX1	VAR_010225	R	160	C	Disease	PF00046	Humsavar
Q9UBX0	HESX1	VAR_010400	N	125	S	Benign	PF00046	Humsavar
Q9UBX0	HESX1	VAR_063232	E	149	K	Disease	PF00046	Humsavar
Q9UBV7	B4GALT7	VAR_010294	L	206	P	Disease	PF02709	Humsavar
Q9UBV7	B4GALT7	VAR_010293	A	186	D	Disease	PF02709	Humsavar
Q9UBS4	DNAJB11	VAR_016092	I	264	V	Benign	PF01556	Humsavar
Q9UBS4	DNAJB11	VAR_081003	L	77	P	Disease	PF00226	Humsavar
Q9UBS4	DNAJB11	VAR_081002	P	54	R	Disease	PF00226	Humsavar
Q9UBR4	LHX3	VAR_010713	Y	111	C	Disease	PF00412	Humsavar
Q9UBR4	LHX3	VAR_063240	A	210	V	Disease	PF00046	Humsavar
Q9UBR1	UPB1	VAR_081210	S	264	R	Disease	PF00795	Humsavar
Q9UBR1	UPB1	VAR_081208	G	235	R	Disease	PF00795	Humsavar
Q9UBR1	UPB1	VAR_026752	A	85	E	Disease	PF00795	Humsavar
Q9UBR1	UPB1	VAR_050280	A	340	D	Benign	PF00795	Humsavar
Q9UBR1	UPB1	VAR_081213	R	326	Q	Disease	PF00795	Humsavar
Q9UBR1	UPB1	VAR_081211	E	271	K	Disease	PF00795	Humsavar
Q9UBR1	UPB1	VAR_081209	R	236	W	Disease	PF00795	Humsavar
Q9UBP0	SPAST	VAR_010199	D	584	H	Disease	PF17862	PF09336	Humsavar
Q9UBP0	SPAST	VAR_019444	L	534	P	Disease	PF17862	Humsavar
Q9UBP0	SPAST	VAR_067642	S	410	R	Disease	PF00004	Humsavar
Q9UBP0	SPAST	VAR_027226	G	559	D	Disease	PF17862	Humsavar
Q9UBP0	SPAST	VAR_067638	L	380	H	Disease	PF00004	Humsavar
Q9UBP0	SPAST	VAR_010196	R	424	G	Disease	PF00004	Humsavar
Q9UBP0	SPAST	VAR_026762	R	503	W	Disease	PF00004	Humsavar
Q9UBP0	SPAST	VAR_067571	E	454	K	Disease	PF00004	Humsavar
Q9UBP0	SPAST	VAR_019439	L	378	Q	Disease	PF00004	Humsavar
Q9UBP0	SPAST	VAR_067649	R	498	G	Disease	PF00004	Humsavar
Q9UBP0	SPAST	VAR_027220	D	470	V	Disease	PF00004	Humsavar
Q9UBP0	SPAST	VAR_027210	N	386	K	Disease	PF00004	Humsavar
Q9UBP0	SPAST	VAR_027215	S	436	F	Disease	PF00004	Humsavar
Q9UBP0	SPAST	VAR_075843	R	450	S	Disease	PF00004	Humsavar
Q9UBP0	SPAST	VAR_027219	R	460	L	Disease	PF00004	Humsavar
Q9UBP0	SPAST	VAR_026759	I	406	V	Disease	PF00004	Humsavar
Q9UBP0	SPAST	VAR_026763	W	607	C	Disease	PF09336	Humsavar
Q9UBP0	SPAST	VAR_067572	R	460	S	Disease	PF00004	Humsavar
Q9UBP0	SPAST	VAR_075842	D	441	V	Disease	PF00004	Humsavar
Q9UBP0	SPAST	VAR_075852	S	595	R	Disease	PF09336	Humsavar
Q9UBP0	SPAST	VAR_019441	M	390	V	Disease	PF00004	Humsavar
Q9UBP0	SPAST	VAR_026761	R	499	H	Disease	PF00004	Humsavar
Q9UBP0	SPAST	VAR_067644	S	436	P	Disease	PF00004	Humsavar
Q9UBP0	SPAST	VAR_075840	I	406	R	Disease	PF00004	Humsavar
Q9UBP0	SPAST	VAR_026760	D	493	G	Disease	PF00004	Humsavar
Q9UBP0	SPAST	VAR_027212	S	399	L	Disease	PF00004	Humsavar
Q9UBP0	SPAST	VAR_027225	A	556	V	Disease	PF17862	Humsavar
Q9UBP0	SPAST	VAR_027211	K	388	R	Disease	PF00004	Humsavar
Q9UBP0	SPAST	VAR_027224	D	555	N	Disease	PF17862	Humsavar
Q9UBP0	SPAST	VAR_027216	D	441	G	Disease	PF00004	Humsavar
Q9UBP0	SPAST	VAR_019442	R	503	L	Disease	PF00004	Humsavar
Q9UBP0	SPAST	VAR_019440	N	386	S	Disease	PF00004	Humsavar
Q9UBP0	SPAST	VAR_067646	T	463	A	Disease	PF00004	Humsavar
Q9UBP0	SPAST	VAR_010198	R	499	C	Disease	PF00004	Humsavar
Q9UBP0	SPAST	VAR_067654	I	580	T	Disease	PF17862	PF09336	Humsavar
Q9UBP0	SPAST	VAR_010197	C	448	Y	Disease	PF00004	Humsavar
Q9UBP0	SPAST	VAR_075848	D	555	G	Disease	PF17862	Humsavar
Q9UBP0	SPAST	VAR_075845	S	458	R	Disease	PF00004	Humsavar
Q9UBP0	SPAST	VAR_027217	R	459	G	Disease	PF00004	Humsavar
Q9UBP0	SPAST	VAR_067637	L	378	R	Disease	PF00004	Humsavar
Q9UBP0	SPAST	VAR_067639	L	391	P	Disease	PF00004	Humsavar
Q9UBP0	SPAST	VAR_019451	A	551	Y	Disease	PF17862	Humsavar
Q9UBP0	SPAST	VAR_067643	L	426	F	Disease	PF00004	Humsavar
Q9UBP0	SPAST	VAR_027221	A	485	V	Disease	PF00004	Humsavar
Q9UBP0	SPAST	VAR_027222	P	489	L	Disease	PF00004	Humsavar
Q9UBP0	SPAST	VAR_075849	G	559	R	Disease	PF17862	Humsavar
Q9UBP0	SPAST	VAR_027213	L	426	V	Disease	PF00004	Humsavar
Q9UBP0	SPAST	VAR_067641	A	409	T	Disease	PF00004	Humsavar
Q9UBP0	SPAST	VAR_027228	R	562	Q	Disease	PF17862	Humsavar
Q9UBP0	SPAST	VAR_027227	R	562	G	Disease	PF17862	Humsavar
Q9UBP0	SPAST	VAR_067645	D	441	N	Disease	PF00004	Humsavar
Q9UBP0	SPAST	VAR_067568	S	413	L	Disease	PF00004	Humsavar
Q9UBP0	SPAST	VAR_075846	L	461	P	Disease	PF00004	Humsavar
Q9UBP0	SPAST	VAR_027218	R	460	C	Disease	PF00004	Humsavar
Q9UBP0	SPAST	VAR_019450	S	407	R	Disease	PF00004	Humsavar
Q9UBP0	SPAST	VAR_027209	F	381	C	Disease	PF00004	Humsavar
Q9UBP0	SPAST	VAR_067648	L	492	F	Disease	PF00004	Humsavar
Q9UBP0	SPAST	VAR_027214	P	435	L	Disease	PF00004	Humsavar
Q9UBM7	DHCR7	VAR_023185	R	450	L	Disease	PF01222	Humsavar
Q9UBM7	DHCR7	VAR_023177	R	404	S	Disease	PF01222	Humsavar
Q9UBM7	DHCR7	VAR_023183	R	446	Q	Disease	PF01222	Humsavar
Q9UBM7	DHCR7	VAR_012726	V	326	L	Disease	PF01222	Humsavar
Q9UBM7	DHCR7	VAR_023162	R	242	C	Disease	PF01222	Humsavar
Q9UBM7	DHCR7	VAR_023179	Y	408	H	Disease	PF01222	Humsavar
Q9UBM7	DHCR7	VAR_023159	C	183	Y	Disease	PF01222	Humsavar
Q9UBM7	DHCR7	VAR_023167	C	311	G	Disease	PF01222	Humsavar
Q9UBM7	DHCR7	VAR_016975	E	448	K	Disease	PF01222	Humsavar
Q9UBM7	DHCR7	VAR_023152	G	138	V	Disease	PF01222	Humsavar
Q9UBM7	DHCR7	VAR_023175	C	380	Y	Disease	PF01222	Humsavar
Q9UBM7	DHCR7	VAR_023158	W	182	L	Disease	PF01222	Humsavar
Q9UBM7	DHCR7	VAR_023150	L	109	P	Disease	PF01222	Humsavar
Q9UBM7	DHCR7	VAR_012720	H	119	L	Disease	PF01222	Humsavar
Q9UBM7	DHCR7	VAR_023180	G	410	R	Disease	PF01222	Humsavar
Q9UBM7	DHCR7	VAR_012722	G	244	R	Disease	PF01222	Humsavar
Q9UBM7	DHCR7	VAR_023163	R	242	H	Disease	PF01222	Humsavar
Q9UBM7	DHCR7	VAR_023153	I	145	L	Disease	PF01222	Humsavar
Q9UBM7	DHCR7	VAR_012723	A	247	V	Disease	PF01222	Humsavar
Q9UBM7	DHCR7	VAR_023160	K	198	E	Disease	PF01222	Humsavar
Q9UBM7	DHCR7	VAR_023178	H	405	Y	Disease	PF01222	Humsavar
Q9UBM7	DHCR7	VAR_012727	R	352	W	Disease	PF01222	Humsavar
Q9UBM7	DHCR7	VAR_012725	T	289	I	Disease	PF01222	Humsavar
Q9UBM7	DHCR7	VAR_023172	V	353	A	Disease	PF01222	Humsavar
Q9UBM7	DHCR7	VAR_023173	R	362	C	Disease	PF01222	Humsavar
Q9UBM7	DHCR7	VAR_012719	L	99	P	Disease	PF01222	Humsavar
Q9UBM7	DHCR7	VAR_012717	P	51	S	Disease	PF01222	Humsavar
Q9UBM7	DHCR7	VAR_023165	V	281	M	Disease	PF01222	Humsavar
Q9UBM7	DHCR7	VAR_023166	I	297	T	Disease	PF01222	Humsavar
Q9UBM7	DHCR7	VAR_012730	G	410	S	Disease	PF01222	Humsavar
Q9UBM7	DHCR7	VAR_023168	C	311	Y	Disease	PF01222	Humsavar
Q9UBM7	DHCR7	VAR_023181	H	426	P	Disease	PF01222	Humsavar
Q9UBM7	DHCR7	VAR_023156	S	169	L	Disease	PF01222	Humsavar
Q9UBM7	DHCR7	VAR_012728	C	380	S	Disease	PF01222	Humsavar
Q9UBM7	DHCR7	VAR_023184	E	448	Q	Disease	PF01222	Humsavar
Q9UBM7	DHCR7	VAR_023148	L	68	P	Disease	PF01222	Humsavar
Q9UBM7	DHCR7	VAR_023154	G	147	D	Disease	PF01222	Humsavar
Q9UBM7	DHCR7	VAR_023157	W	182	C	Disease	PF01222	Humsavar
Q9UBM7	DHCR7	VAR_012729	R	404	C	Disease	PF01222	Humsavar
Q9UBM7	DHCR7	VAR_023164	F	255	L	Disease	PF01222	Humsavar
Q9UBM7	DHCR7	VAR_023182	R	443	C	Disease	PF01222	Humsavar
Q9UBM7	DHCR7	VAR_012721	L	157	P	Disease	PF01222	Humsavar
Q9UBM7	DHCR7	VAR_012724	W	248	C	Disease	PF01222	Humsavar
Q9UBM7	DHCR7	VAR_023169	Y	324	H	Disease	PF01222	Humsavar
Q9UBM7	DHCR7	VAR_023176	S	397	L	Disease	PF01222	Humsavar
Q9UBM7	DHCR7	VAR_023174	C	380	R	Disease	PF01222	Humsavar
Q9UBM7	DHCR7	VAR_023161	F	235	S	Disease	PF01222	Humsavar
Q9UBM7	DHCR7	VAR_012718	T	93	M	Disease	PF01222	Humsavar
Q9UBM7	DHCR7	VAR_023151	S	113	C	Disease	PF01222	Humsavar
Q9UBM7	DHCR7	VAR_023155	T	154	M	Disease	PF01222	Humsavar
Q9UBM7	DHCR7	VAR_023149	Q	107	H	Disease	PF01222	Humsavar
Q9UBM7	DHCR7	VAR_023170	G	344	R	Disease	PF01222	Humsavar
Q9UBM7	DHCR7	VAR_052154	G	425	S	Benign	PF01222	Humsavar
Q9UBM7	DHCR7	VAR_074180	C	118	R	Benign	PF01222	Humsavar
Q9UBM7	DHCR7	VAR_023171	R	352	Q	Disease	PF01222	Humsavar
Q9UBL9	P2RX2	VAR_070687	V	60	L	Disease	PF00864	Humsavar
Q9UBL9	P2RX2	VAR_070688	G	353	R	Disease	PF00864	Humsavar
Q9UBK8	MTRR	VAR_012839	A	129	T	Disease	PF00258	Humsavar
Q9UBK8	MTRR	VAR_015731	G	554	R	Disease	PF00175	Humsavar
Q9UBK8	MTRR	VAR_012840	L	333	V	Benign	PF00667	Humsavar
Q9UBK8	MTRR	VAR_034598	R	415	C	Benign	PF00667	Humsavar
Q9UBK8	MTRR	VAR_012836	I	22	M	Benign	PF00258	Humsavar
Q9UBK8	MTRR	VAR_034599	P	450	R	Benign	PF00667	Humsavar
Q9UBK8	MTRR	VAR_014944	H	595	Y	Benign	PF00175	Humsavar
Q9UBK8	MTRR	VAR_034597	K	350	R	Benign	PF00667	Humsavar
Q9UBK8	MTRR	VAR_012838	V	56	M	Disease	PF00258	Humsavar
Q9UBK8	MTRR	VAR_012842	G	487	R	Disease	PF00667	Humsavar
Q9UBK8	MTRR	VAR_012841	C	405	R	Disease	PF00667	Humsavar
Q9UBH6	XPR1	VAR_073841	L	140	P	Disease	PF03105	Humsavar
Q9UBH6	XPR1	VAR_073840	S	136	N	Disease	PF03105	Humsavar
Q9UBH6	XPR1	VAR_073842	L	145	P	Disease	PF03105	Humsavar
Q9UBH0	IL36RN	VAR_068972	T	123	R	Disease	PF00340	Humsavar
Q9UBH0	IL36RN	VAR_023239	N	47	S	Benign	PF00340	Humsavar
Q9UBH0	IL36RN	VAR_066647	R	48	W	Disease	PF00340	Humsavar
Q9UBH0	IL36RN	VAR_066648	S	113	L	Disease	PF00340	Humsavar
Q9UBD9	CLCF1	VAR_028354	R	197	L	Disease	PF06875	Humsavar
Q9UBC3	DNMT3B	VAR_077528	A	585	T	Disease	PF00145	Humsavar
Q9UBC3	DNMT3B	VAR_011500	G	663	S	Disease	PF00145	Humsavar
Q9UBC3	DNMT3B	VAR_011507	V	606	A	Disease	PF00145	Humsavar
Q9UBC3	DNMT3B	VAR_077529	P	691	L	Disease	PF00145	Humsavar
Q9UBC3	DNMT3B	VAR_011506	A	585	V	Disease	PF00145	Humsavar
Q9UBC3	DNMT3B	VAR_011499	A	603	T	Disease	PF00145	Humsavar
Q9UBC3	DNMT3B	VAR_022579	S	270	P	Disease	PF00855	Humsavar
Q9UBC3	DNMT3B	VAR_022580	L	664	P	Disease	PF00145	Humsavar
Q9UBC3	DNMT3B	VAR_011508	V	699	G	Disease	PF00145	Humsavar
Q9P2X0	DPM3	VAR_062518	L	85	S	Disease	PF08285	Humsavar
Q9P2R7	SUCLA2	VAR_013459	S	199	T	Benign	PF08442	Humsavar
Q9P2R7	SUCLA2	VAR_070123	D	251	N	Disease	PF08442	Humsavar
Q9P2R7	SUCLA2	VAR_046215	G	118	R	Disease	PF08442	Humsavar
Q9P2P5	HECW2	VAR_077907	R	1330	W	Disease	PF00632	Humsavar
Q9P2P5	HECW2	VAR_077908	E	1445	G	Disease	PF00632	Humsavar
Q9P2K8	EIF2AK4	VAR_040484	T	1060	R	Benign	PF13393	Humsavar
Q9P2K8	EIF2AK4	VAR_040485	G	1306	C	Benign	PF13393	Humsavar
Q9P2K8	EIF2AK4	VAR_040486	K	1336	R	Benign	PF13393	Humsavar
Q9P2K8	EIF2AK4	VAR_040482	D	872	V	Benign	PF00069	Humsavar
Q9P2K8	EIF2AK4	VAR_070991	L	643	R	Disease	PF00069	Humsavar
Q9P2K8	EIF2AK4	VAR_040481	I	441	L	Benign	PF00069	Humsavar
Q9P2K1	CC2D2A	VAR_062804	P	721	S	Disease	PF15625	Humsavar
Q9P2K1	CC2D2A	VAR_055321	Q	1096	H	Disease	PF00168	Humsavar
Q9P2K1	CC2D2A	VAR_062805	K	800	E	Benign	PF15625	Humsavar
Q9P2K1	CC2D2A	VAR_075698	W	1182	R	Disease	PF00168	Humsavar
Q9P2K1	CC2D2A	VAR_076885	L	701	V	Benign	PF15625	Humsavar
Q9P2K1	CC2D2A	VAR_062293	T	1114	M	Disease	PF00168	Humsavar
Q9P2K1	CC2D2A	VAR_063804	T	1116	M	Disease	PF00168	Humsavar
Q9P2K1	CC2D2A	VAR_055322	P	1122	S	Disease	PF00168	Humsavar
Q9P2K1	CC2D2A	VAR_068169	E	1126	K	Disease	PF00168	Humsavar
Q9P2K1	CC2D2A	VAR_038490	V	660	I	Benign	PF15625	Humsavar
Q9P2K1	CC2D2A	VAR_076887	V	1151	A	Disease	PF00168	Humsavar
Q9P2K1	CC2D2A	VAR_076886	V	1045	A	Disease	PF00168	Humsavar
Q9P2K1	CC2D2A	VAR_076884	L	684	I	Benign	PF15625	Humsavar
Q9P2J5	LARS1	VAR_070438	Y	373	C	Disease	PF00133	Humsavar
Q9P2J5	LARS1	VAR_070437	K	82	R	Benign	PF00133	Humsavar
Q9P2D7	DNAH1	VAR_079511	V	1287	G	Disease	PF08393	Humsavar
Q9P2D7	DNAH1	VAR_064924	H	3832	R	Benign	PF18198	Humsavar
Q9P2D7	DNAH1	VAR_079510	K	1154	Q	Disease	PF08393	Humsavar
Q9P2D7	DNAH1	VAR_079512	D	1293	N	Disease	PF08393	Humsavar
Q9P2D7	DNAH1	VAR_038915	R	1663	C	Benign	PF12774	Humsavar
Q9P2D1	CHD7	VAR_068397	C	1318	R	Disease	PF00271	Humsavar
Q9P2D1	CHD7	VAR_068395	L	1292	P	Disease	PF00271	Humsavar
Q9P2D1	CHD7	VAR_072958	R	944	S	Disease	PF00176	Humsavar
Q9P2D1	CHD7	VAR_072957	R	886	W	Disease	PF00385	Humsavar
Q9P2D1	CHD7	VAR_021059	I	1028	V	Disease	PF00176	Humsavar
Q9P2D1	CHD7	VAR_068129	Q	1395	H	Disease	PF00271	Humsavar
Q9P2D1	CHD7	VAR_033246	Q	1214	R	Disease	PF00176	Humsavar
Q9P2D1	CHD7	VAR_068393	C	1101	R	Disease	PF00176	Humsavar
Q9P2D1	CHD7	VAR_068387	W	840	C	Disease	PF00385	Humsavar
Q9P2D1	CHD7	VAR_068386	K	812	N	Benign	PF00385	Humsavar
Q9P2D1	CHD7	VAR_072961	L	1302	P	Disease	PF00271	Humsavar
Q9P2D1	CHD7	VAR_072959	N	1030	S	Disease	PF00176	Humsavar
Q9P2D1	CHD7	VAR_068124	L	1020	S	Disease	PF00176	Humsavar
Q9P2D1	CHD7	VAR_021060	L	1257	R	Disease	PF00176	Humsavar
Q9P2D1	CHD7	VAR_033247	L	1294	P	Disease	PF00271	Humsavar
Q9P2D1	CHD7	VAR_033245	W	1031	G	Disease	PF00176	Humsavar
Q9P2D1	CHD7	VAR_072960	K	1291	E	Disease	PF00271	Humsavar
Q9P2D1	CHD7	VAR_072962	L	1375	F	Disease	PF00271	Humsavar
Q9P2D1	CHD7	VAR_068392	T	1082	N	Disease	PF00176	Humsavar
Q9P2D1	CHD7	VAR_068398	R	1345	H	Disease	PF00271	Humsavar
Q9P2D1	CHD7	VAR_068390	W	1031	R	Disease	PF00176	Humsavar
Q9P2D1	CHD7	VAR_054624	S	834	F	Disease	PF00385	Humsavar
Q9P212	PLCE1	VAR_031846	T	1777	I	Benign	PF00387	Humsavar
Q9P212	PLCE1	VAR_031847	H	1927	R	Benign	PF00168	Humsavar
Q9P212	PLCE1	VAR_031844	R	548	L	Benign	PF00617	Humsavar
Q9P212	PLCE1	VAR_029883	S	1484	L	Disease	PF00388	Humsavar
Q9P0N5	TMEM216	VAR_063388	R	73	L	Disease	PF09799	Humsavar
Q9P0N5	TMEM216	VAR_064029	R	73	H	Disease	PF09799	Humsavar
Q9P0N5	TMEM216	VAR_068170	L	89	F	Disease	PF09799	Humsavar
Q9P0N5	TMEM216	VAR_064028	R	73	C	Disease	PF09799	Humsavar
Q9P0N5	TMEM216	VAR_064030	G	77	A	Disease	PF09799	Humsavar
Q9P0N5	TMEM216	VAR_064031	L	114	R	Disease	PF09799	Humsavar
Q9P0J0	NDUFA13	VAR_078938	R	57	H	Disease	PF06212	Humsavar
Q9P032	NDUFAF4	VAR_081426	A	3	P	Disease	PF06784	Humsavar
Q9P032	NDUFAF4	VAR_044329	L	65	P	Disease	PF06784	Humsavar
Q9NZR4	VSX1	VAR_063100	Q	175	H	Disease	PF00046	Humsavar
Q9NZR4	VSX1	VAR_014246	R	166	W	Disease	PF00046	Humsavar
Q9NZK5	ADA2	VAR_071138	G	47	V	Disease	PF08451	Humsavar
Q9NZK5	ADA2	VAR_029802	H	335	R	Benign	PF00962	Humsavar
Q9NZK5	ADA2	VAR_071142	P	251	L	Disease	PF00962	Humsavar
Q9NZK5	ADA2	VAR_071137	G	47	R	Disease	PF08451	Humsavar
Q9NZK5	ADA2	VAR_071143	W	264	S	Disease	PF00962	Humsavar
Q9NZK5	ADA2	VAR_071144	Y	453	C	Disease	PF00962	Humsavar
Q9NZJ4	SACS	VAR_064825	K	4508	T	Disease	PF05168	Humsavar
Q9NZJ4	SACS	VAR_064826	N	4549	D	Disease	PF05168	Humsavar
Q9NZC9	SMARCAL1	VAR_021375	R	645	C	Disease	PF00176	Humsavar
Q9NZC9	SMARCAL1	VAR_021377	K	647	T	Disease	PF00176	Humsavar
Q9NZC9	SMARCAL1	VAR_021372	S	579	L	Disease	PF00176	Humsavar
Q9NZC9	SMARCAL1	VAR_021376	K	647	Q	Disease	PF00176	Humsavar
Q9NZC9	SMARCAL1	VAR_021374	R	644	W	Disease	PF00176	Humsavar
Q9NZC9	SMARCAL1	VAR_021373	R	586	W	Disease	PF00176	Humsavar
Q9NZC9	SMARCAL1	VAR_021380	T	742	M	Benign	PF00271	Humsavar
Q9NZC9	SMARCAL1	VAR_021370	A	468	P	Disease	PF00176	Humsavar
Q9NZC9	SMARCAL1	VAR_021382	R	820	H	Disease	PF00271	Humsavar
Q9NZC9	SMARCAL1	VAR_021378	D	649	N	Benign	PF00176	Humsavar
Q9NZC9	SMARCAL1	VAR_021381	R	764	Q	Disease	PF00271	Humsavar
Q9NZC9	SMARCAL1	VAR_021379	T	705	I	Disease	PF00176	Humsavar
Q9NZC9	SMARCAL1	VAR_021371	I	548	N	Disease	PF00176	Humsavar
Q9NZC7	WWOX	VAR_052323	L	216	V	Benign	PF00106	Humsavar
Q9NZC7	WWOX	VAR_070992	P	47	T	Disease	PF00397	Humsavar
Q9NZC7	WWOX	VAR_023919	A	179	T	Benign	PF00106	Humsavar
Q9NZC7	WWOX	VAR_072351	P	47	R	Disease	PF00397	Humsavar
Q9NZC2	TREM2	VAR_081819	T	66	M	Benign	PF07686	Humsavar
Q9NZC2	TREM2	VAR_061329	T	96	K	Benign	PF07686	Humsavar
Q9NZC2	TREM2	VAR_081820	D	87	N	Benign	PF07686	Humsavar
Q9NZC2	TREM2	VAR_061330	T	96	R	Benign	PF07686	Humsavar
Q9NZC2	TREM2	VAR_081818	R	62	H	Benign	PF07686	Humsavar
Q9NZC2	TREM2	VAR_081680	V	126	G	Disease	PF07686	Humsavar
Q9NZC2	TREM2	VAR_081815	Y	38	C	Benign	PF07686	Humsavar
Q9NZB8	MOCS1	VAR_015660	G	127	D	Disease	PF13353	PF04055	Humsavar
Q9NZB8	MOCS1	VAR_015658	R	73	W	Disease	PF13353	Humsavar
Q9NZB8	MOCS1	VAR_015659	G	126	D	Disease	PF13353	PF04055	Humsavar
Q9NZB8	MOCS1	VAR_015662	G	324	E	Disease	PF06463	Humsavar
Q9NZB8	MOCS1	VAR_054824	C	80	G	Disease	PF13353	PF04055	Humsavar
Q9NZB8	MOCS1	VAR_015661	R	319	Q	Disease	PF06463	Humsavar
Q9NZB8	MOCS1	VAR_054825	C	84	F	Disease	PF13353	PF04055	Humsavar
Q9NZB8	MOCS1	VAR_054827	G	324	R	Disease	PF06463	Humsavar
Q9NZB8	MOCS1	VAR_054826	R	123	W	Disease	PF13353	PF04055	Humsavar
Q9NZ94	NLGN3	VAR_015668	R	451	C	Disease	PF00135	Humsavar
Q9NZ94	NLGN3	VAR_068887	S	92	Y	Benign	PF00135	Humsavar
Q9NZ71	RTEL1	VAR_069720	L	710	R	Disease	PF13307	Humsavar
Q9NZ71	RTEL1	VAR_069716	E	591	D	Disease	PF13307	Humsavar
Q9NZ71	RTEL1	VAR_069718	R	684	Q	Benign	PF13307	Humsavar
Q9NZ71	RTEL1	VAR_069719	I	699	M	Disease	PF13307	Humsavar
Q9NZ71	RTEL1	VAR_073796	P	647	L	Disease	PF13307	Humsavar
Q9NZ71	RTEL1	VAR_054970	N	124	S	Benign	PF06733	Humsavar
Q9NZ71	RTEL1	VAR_069714	E	251	K	Disease	PF06733	Humsavar
Q9NZ71	RTEL1	VAR_069717	A	621	T	Disease	PF13307	Humsavar
Q9NZ01	TECR	VAR_065918	P	182	L	Disease	PF02544	Humsavar
Q9NYQ6	CELSR1	VAR_049464	I	587	V	Benign	PF00028	Humsavar
Q9NYQ6	CELSR1	VAR_067215	R	2438	Q	Disease	PF01825	Humsavar
Q9NYQ6	CELSR1	VAR_067213	A	773	V	Disease	PF00028	Humsavar
Q9NYQ6	CELSR1	VAR_024479	I	2107	V	Benign	PF02793	Humsavar
Q9NYQ6	CELSR1	VAR_016094	S	664	W	Benign	PF00028	Humsavar
Q9NYQ6	CELSR1	VAR_049469	T	2045	M	Benign	PF00053	Humsavar
Q9NYP7	ELOVL5	VAR_072362	G	230	V	Disease	PF01151	Humsavar
Q9NYP7	ELOVL5	VAR_072361	L	72	V	Disease	PF01151	Humsavar
Q9NYL2	MAP3K20	VAR_076448	F	368	C	Disease	PF00536	Humsavar
Q9NYJ7	DLL3	VAR_009952	G	385	D	Disease	PF00008	Humsavar
Q9NYG8	KCNK4	VAR_082120	A	244	P	Disease	PF07885	Humsavar
Q9NYG8	KCNK4	VAR_082119	A	172	E	Disease	PF07885	Humsavar
Q9NYF0	DACT1	VAR_053058	A	464	V	Benign	PF15268	Humsavar
Q9NYF0	DACT1	VAR_068429	N	356	K	Disease	PF15268	Humsavar
Q9NYF0	DACT1	VAR_053060	G	697	S	Benign	PF15268	Humsavar
Q9NYF0	DACT1	VAR_068431	D	800	G	Benign	PF15268	Humsavar
Q9NYF0	DACT1	VAR_053057	D	446	N	Benign	PF15268	Humsavar
Q9NYF0	DACT1	VAR_053059	S	628	A	Benign	PF15268	Humsavar
Q9NYC9	DNAH9	VAR_046327	W	4462	R	Benign	PF18199	Humsavar
Q9NYC9	DNAH9	VAR_046313	Q	445	R	Benign	PF08385	Humsavar
Q9NYC9	DNAH9	VAR_046326	R	4443	C	Benign	PF18199	Humsavar
Q9NYC9	DNAH9	VAR_081809	D	4123	N	Disease	PF18198	Humsavar
Q9NYC9	DNAH9	VAR_046325	M	4374	I	Benign	PF18199	Humsavar
Q9NYC9	DNAH9	VAR_046317	M	2087	V	Benign	PF12774	Humsavar
Q9NYC9	DNAH9	VAR_046321	K	2968	N	Benign	PF12780	Humsavar
Q9NYC9	DNAH9	VAR_081807	R	3398	L	Disease	PF12777	Humsavar
Q9NYC9	DNAH9	VAR_046324	D	4036	N	Benign	PF18198	Humsavar
Q9NYC9	DNAH9	VAR_081804	K	1881	E	Disease	PF12774	Humsavar
Q9NYC9	DNAH9	VAR_046320	K	2961	R	Benign	PF12780	Humsavar
Q9NYC9	DNAH9	VAR_081806	R	2965	H	Disease	PF12780	Humsavar
Q9NY72	SCN3B	VAR_071315	A	130	V	Disease	PF07686	Humsavar
Q9NY72	SCN3B	VAR_049928	S	97	N	Benign	PF07686	Humsavar
Q9NY47	CACNA2D2	VAR_057782	E	334	K	Benign	PF00092	Humsavar
Q9NY47	CACNA2D2	VAR_083106	L	1047	P	Disease	PF08473	Humsavar
Q9NY46	SCN3A	VAR_080508	P	1333	L	Disease	PF00520	Humsavar
Q9NY46	SCN3A	VAR_080506	I	875	T	Disease	PF00520	Humsavar
Q9NY46	SCN3A	VAR_080504	R	357	Q	Disease	PF00520	Humsavar
Q9NY46	SCN3A	VAR_076435	V	1084	I	Benign	PF06512	Humsavar
Q9NY46	SCN3A	VAR_080511	V	1769	A	Disease	PF00520	Humsavar
Q9NY46	SCN3A	VAR_014275	S	606	T	Benign	PF11933	Humsavar
Q9NY46	SCN3A	VAR_029744	V	1107	A	Benign	PF06512	Humsavar
Q9NY46	SCN3A	VAR_080507	E	1160	K	Disease	PF06512	Humsavar
Q9NY46	SCN3A	VAR_080503	L	247	P	Disease	PF00520	Humsavar
Q9NXR8	ING3	VAR_021263	D	20	G	Disease	PF12998	Humsavar
Q9NXE4	SMPD4	VAR_083331	L	231	P	Disease	PF14724	Humsavar
Q9NXB0	MKS1	VAR_062291	I	450	T	Benign	PF07162	Humsavar
Q9NXB0	MKS1	VAR_062292	C	492	W	Disease	PF07162	Humsavar
Q9NX62	BPNT2	VAR_065848	T	183	P	Disease	PF00459	Humsavar
Q9NX62	BPNT2	VAR_065847	D	177	N	Disease	PF00459	Humsavar
Q9NX46	ADPRS	VAR_081270	V	335	G	Disease	PF03747	Humsavar
Q9NX46	ADPRS	VAR_030579	E	209	K	Benign	PF03747	Humsavar
Q9NX46	ADPRS	VAR_081265	T	79	P	Disease	PF03747	Humsavar
Q9NX24	NHP2	VAR_065871	V	126	M	Disease	PF01248	Humsavar
Q9NX24	NHP2	VAR_065872	Y	139	H	Disease	PF01248	Humsavar
Q9NX24	NHP2	VAR_065870	A	118	T	Benign	PF01248	Humsavar
Q9NX18	SDHAF2	VAR_058705	G	78	R	Disease	PF03937	Humsavar
Q9NX14	NDUFB11	VAR_076277	E	121	K	Disease	PF10183	Humsavar
Q9NWZ3	IRAK4	VAR_040590	R	391	H	Benign	PF07714	Humsavar
Q9NWZ3	IRAK4	VAR_019356	A	428	T	Benign	PF07714	Humsavar
Q9NWZ3	IRAK4	VAR_072892	G	298	D	Disease	PF07714	Humsavar
Q9NWZ3	IRAK4	VAR_019355	H	390	R	Benign	PF07714	Humsavar
Q9NWZ3	IRAK4	VAR_040589	M	355	V	Benign	PF07714	Humsavar
Q9NWW5	CLN6	VAR_021550	E	72	Q	Benign	PF15156	Humsavar
Q9NWW5	CLN6	VAR_021554	P	299	L	Disease	PF15156	Humsavar
Q9NWW5	CLN6	VAR_066912	R	252	H	Disease	PF15156	Humsavar
Q9NWW5	CLN6	VAR_058437	Y	221	C	Disease	PF15156	Humsavar
Q9NWW5	CLN6	VAR_065842	S	308	T	Benign	PF15156	Humsavar
Q9NWW5	CLN6	VAR_065840	R	149	H	Disease	PF15156	Humsavar
Q9NWW5	CLN6	VAR_066909	L	169	P	Disease	PF15156	Humsavar
Q9NWW5	CLN6	VAR_021549	R	62	H	Disease	PF15156	Humsavar
Q9NWW5	CLN6	VAR_066907	S	104	F	Disease	PF15156	Humsavar
Q9NWW5	CLN6	VAR_015686	W	300	R	Disease	PF15156	Humsavar
Q9NWW5	CLN6	VAR_065839	R	103	Q	Disease	PF15156	Humsavar
Q9NWW5	CLN6	VAR_065838	N	77	K	Disease	PF15156	Humsavar
Q9NWW5	CLN6	VAR_065835	A	34	T	Benign	PF15156	Humsavar
Q9NWW5	CLN6	VAR_065836	L	47	F	Disease	PF15156	Humsavar
Q9NWW5	CLN6	VAR_066914	P	297	T	Disease	PF15156	Humsavar
Q9NWW5	CLN6	VAR_066913	G	259	S	Disease	PF15156	Humsavar
Q9NWW5	CLN6	VAR_066906	N	90	K	Disease	PF15156	Humsavar
Q9NWW5	CLN6	VAR_066910	F	186	S	Disease	PF15156	Humsavar
Q9NWW5	CLN6	VAR_066911	F	234	L	Disease	PF15156	Humsavar
Q9NWW5	CLN6	VAR_065837	L	67	P	Disease	PF15156	Humsavar
Q9NWW5	CLN6	VAR_021552	M	241	T	Disease	PF15156	Humsavar
Q9NWW5	CLN6	VAR_066908	R	149	C	Disease	PF15156	Humsavar
Q9NWW5	CLN6	VAR_065841	F	238	T	Disease	PF15156	Humsavar
Q9NWW5	CLN6	VAR_015683	G	123	D	Disease	PF15156	Humsavar
Q9NWW5	CLN6	VAR_021551	Y	221	S	Disease	PF15156	Humsavar
Q9NWW5	CLN6	VAR_058436	P	159	L	Disease	PF15156	Humsavar
Q9NW15	ANO10	VAR_032640	V	583	A	Benign	PF04547	Humsavar
Q9NW15	ANO10	VAR_032638	R	462	Q	Benign	PF04547	Humsavar
Q9NW15	ANO10	VAR_064888	L	510	R	Disease	PF04547	Humsavar
Q9NW15	ANO10	VAR_032639	T	561	M	Benign	PF04547	Humsavar
Q9NW13	RBM28	VAR_045655	L	351	P	Disease	PF00076	Humsavar
Q9NW08	POLR3B	VAR_067008	R	768	H	Disease	PF00562	Humsavar
Q9NW08	POLR3B	VAR_072345	S	268	G	Disease	PF04563	PF04561	Humsavar
Q9NW08	POLR3B	VAR_067009	D	926	E	Disease	PF00562	Humsavar
Q9NW08	POLR3B	VAR_072344	L	104	F	Disease	PF04563	Humsavar
Q9NW08	POLR3B	VAR_057255	T	740	A	Benign	PF00562	Humsavar
Q9NW08	POLR3B	VAR_072346	R	442	C	Disease	PF04565	Humsavar
Q9NVW2	RLIM	VAR_074175	H	590	P	Benign	PF13639	Humsavar
Q9NVW2	RLIM	VAR_077828	P	587	R	Disease	PF13639	Humsavar
Q9NVW2	RLIM	VAR_077829	R	599	C	Disease	PF13639	Humsavar
Q9NVV9	THAP1	VAR_066690	L	32	H	Disease	PF05485	Humsavar
Q9NVV9	THAP1	VAR_066689	P	30	R	Disease	PF05485	Humsavar
Q9NVV9	THAP1	VAR_066688	R	29	Q	Disease	PF05485	Humsavar
Q9NVV9	THAP1	VAR_066680	G	9	C	Disease	PF05485	Humsavar
Q9NVV9	THAP1	VAR_066691	C	54	F	Disease	PF05485	Humsavar
Q9NVV9	THAP1	VAR_066685	K	24	E	Disease	PF05485	Humsavar
Q9NVV9	THAP1	VAR_066679	Y	8	C	Disease	PF05485	Humsavar
Q9NVV9	THAP1	VAR_067356	A	7	D	Disease	PF05485	Humsavar
Q9NVV9	THAP1	VAR_066681	R	13	H	Disease	PF05485	Humsavar
Q9NVV9	THAP1	VAR_067357	S	21	C	Disease	PF05485	Humsavar
Q9NVV9	THAP1	VAR_066692	H	57	N	Disease	PF05485	Humsavar
Q9NVV9	THAP1	VAR_066678	S	6	P	Disease	PF05485	Humsavar
Q9NVV9	THAP1	VAR_065882	R	29	P	Disease	PF05485	Humsavar
Q9NVV9	THAP1	VAR_065884	T	59	I	Disease	PF05485	Humsavar
Q9NVV9	THAP1	VAR_065880	N	12	K	Disease	PF05485	Humsavar
Q9NVV9	THAP1	VAR_072272	E	56	G	Disease	PF05485	Humsavar
Q9NVV9	THAP1	VAR_065881	S	21	T	Disease	PF05485	Humsavar
Q9NVV9	THAP1	VAR_066686	P	26	L	Disease	PF05485	Humsavar
Q9NVV9	THAP1	VAR_066696	I	80	V	Disease	PF05485	Humsavar
Q9NVV9	THAP1	VAR_066682	K	16	E	Disease	PF05485	Humsavar
Q9NVV9	THAP1	VAR_065883	A	39	T	Disease	PF05485	Humsavar
Q9NVV9	THAP1	VAR_066687	P	26	R	Disease	PF05485	Humsavar
Q9NVV9	THAP1	VAR_066694	L	72	R	Disease	PF05485	Humsavar
Q9NVV9	THAP1	VAR_066695	N	75	I	Disease	PF05485	Humsavar
Q9NVV9	THAP1	VAR_066677	S	6	F	Disease	PF05485	Humsavar
Q9NVV9	THAP1	VAR_054788	F	81	L	Disease	PF05485	Humsavar
Q9NVV9	THAP1	VAR_066683	D	17	G	Disease	PF05485	Humsavar
Q9NVV9	THAP1	VAR_066684	H	23	P	Disease	PF05485	Humsavar
Q9NVV4	MTPAP	VAR_064907	N	478	D	Disease	PF03828	Humsavar
Q9NVS9	PNPO	VAR_029360	R	229	W	Disease	PF10590	Humsavar
Q9NVS9	PNPO	VAR_078229	R	225	H	Disease	PF10590	Humsavar
Q9NVS9	PNPO	VAR_078643	R	229	Q	Disease	PF10590	Humsavar
Q9NVI1	FANCI	VAR_032692	R	1285	Q	Disease	PF14678	Humsavar
Q9NVI1	FANCI	VAR_032691	H	858	Y	Disease	PF14677	Humsavar
Q9NVH6	TMLHE	VAR_076251	D	244	H	Disease	PF02668	Humsavar
Q9NVC6	MED17	VAR_057781	F	357	L	Benign	PF10156	Humsavar
Q9NVC6	MED17	VAR_065066	L	371	P	Disease	PF10156	Humsavar
Q9NUX5	POT1	VAR_071394	S	270	N	Disease	PF16686	Humsavar
Q9NUX5	POT1	VAR_071391	Q	94	E	Disease	PF02765	Humsavar
Q9NUX5	POT1	VAR_071390	Y	89	C	Disease	PF02765	Humsavar
Q9NUX5	POT1	VAR_071393	D	224	N	Disease	PF16686	Humsavar
Q9NUX5	POT1	VAR_071395	R	273	L	Disease	PF16686	Humsavar
Q9NUX5	POT1	VAR_075717	G	95	C	Disease	PF02765	Humsavar
Q9NUX5	POT1	VAR_071392	R	137	H	Disease	PF02765	Humsavar
Q9NUW8	TDP1	VAR_025820	D	187	G	Benign	PF06087	Humsavar
Q9NUW8	TDP1	VAR_017144	H	493	R	Disease	PF06087	Humsavar
Q9NUW8	TDP1	VAR_025821	R	304	Q	Benign	PF06087	Humsavar
Q9NUW8	TDP1	VAR_017145	P	566	L	Benign	PF06087	Humsavar
Q9NUW8	TDP1	VAR_025822	T	569	A	Benign	PF06087	Humsavar
Q9NUQ7	UFSP2	VAR_074673	Y	290	H	Disease	PF07910	Humsavar
Q9NUQ7	UFSP2	VAR_079708	D	426	A	Disease	PF07910	Humsavar
Q9NUN7	ACER3	VAR_081205	E	33	G	Disease	PF05875	Humsavar
Q9NUM4	TMEM106B	VAR_081068	D	252	N	Disease	PF07092	Humsavar
Q9NUM4	TMEM106B	VAR_026849	T	185	S	Benign	PF07092	Humsavar
Q9NUD9	PIGV	VAR_064193	H	385	P	Disease	PF04188	Humsavar
Q9NUD9	PIGV	VAR_064191	A	341	E	Disease	PF04188	Humsavar
Q9NUD9	PIGV	VAR_064192	A	341	V	Disease	PF04188	Humsavar
Q9NUD9	PIGV	VAR_064190	Q	256	K	Disease	PF04188	Humsavar
Q9NU63	ZFP57	VAR_054771	R	166	H	Disease	PF00096	Humsavar
Q9NU63	ZFP57	VAR_054772	H	193	N	Disease	PF00096	Humsavar
Q9NTQ9	GJB4	VAR_015091	C	169	W	Benign	PF00029	Humsavar
Q9NTQ9	GJB4	VAR_079194	G	12	D	Disease	PF00029	Humsavar
Q9NTQ9	GJB4	VAR_010206	F	137	L	Disease	PF00029	Humsavar
Q9NTQ9	GJB4	VAR_015092	E	204	A	Benign	PF00029	Humsavar
Q9NTQ9	GJB4	VAR_079195	R	22	H	Disease	PF00029	Humsavar
Q9NTQ9	GJB4	VAR_015088	R	103	C	Benign	PF00029	Humsavar
Q9NTQ9	GJB4	VAR_015090	R	160	C	Benign	PF00029	Humsavar
Q9NTQ9	GJB4	VAR_015089	R	124	Q	Benign	PF00029	Humsavar
Q9NTQ9	GJB4	VAR_079196	T	85	P	Disease	PF00029	Humsavar
Q9NTQ9	GJB4	VAR_079197	F	189	Y	Disease	PF00029	Humsavar
Q9NTI2	ATP8A2	VAR_069928	I	376	M	Disease	PF00122	Humsavar
Q9NTI2	ATP8A2	VAR_055543	A	1069	T	Benign	PF16212	Humsavar
Q9NSD9	FARSB	VAR_081060	R	401	Q	Disease	PF17759	Humsavar
Q9NSD9	FARSB	VAR_081054	C	76	R	Disease	PF18262	Humsavar
Q9NSD9	FARSB	VAR_081061	T	461	P	Disease	PF17759	Humsavar
Q9NSD9	FARSB	VAR_071245	V	585	I	Benign	PF17759	Humsavar
Q9NSD9	FARSB	VAR_081056	T	256	M	Disease	PF03483	Humsavar
Q9NSD9	FARSB	VAR_081055	F	252	S	Disease	PF03483	Humsavar
Q9NSD9	FARSB	VAR_081057	K	262	E	Disease	PF03483	Humsavar
Q9NRW7	VPS45	VAR_069865	T	224	N	Disease	PF00995	Humsavar
Q9NRW7	VPS45	VAR_069866	E	238	K	Disease	PF00995	Humsavar
Q9NRR6	INPP5E	VAR_081790	G	522	A	Disease	PF03372	Humsavar
Q9NRR6	INPP5E	VAR_077250	T	426	N	Disease	PF03372	Humsavar
Q9NRR6	INPP5E	VAR_063013	R	435	Q	Disease	PF03372	Humsavar
Q9NRR6	INPP5E	VAR_063017	K	580	E	Disease	PF03372	Humsavar
Q9NRR6	INPP5E	VAR_077252	Y	534	D	Disease	PF03372	Humsavar
Q9NRR6	INPP5E	VAR_063012	R	378	C	Disease	PF03372	Humsavar
Q9NRR6	INPP5E	VAR_063015	R	515	W	Disease	PF03372	Humsavar
Q9NRR6	INPP5E	VAR_063016	R	563	H	Disease	PF03372	Humsavar
Q9NRR6	INPP5E	VAR_063014	R	512	W	Disease	PF03372	Humsavar
Q9NRR6	INPP5E	VAR_077249	R	345	S	Disease	PF03372	Humsavar
Q9NRM1	ENAM	VAR_024312	I	648	T	Benign	PF15362	Humsavar
Q9NRM1	ENAM	VAR_024311	F	576	L	Benign	PF15362	Humsavar
Q9NRM1	ENAM	VAR_024313	R	763	Q	Benign	PF15362	Humsavar
Q9NRM1	ENAM	VAR_020105	P	724	L	Benign	PF15362	Humsavar
Q9NRM1	ENAM	VAR_073665	S	216	L	Disease	PF15362	Humsavar
Q9NRM1	ENAM	VAR_047076	D	767	G	Benign	PF15362	Humsavar
Q9NRM0	SLC2A9	VAR_065773	T	125	M	Disease	PF00083	Humsavar
Q9NRM0	SLC2A9	VAR_045649	E	191	D	Benign	PF00083	Humsavar
Q9NRM0	SLC2A9	VAR_012159	P	350	L	Benign	PF00083	Humsavar
Q9NRM0	SLC2A9	VAR_020337	R	294	H	Benign	PF00083	Humsavar
Q9NRM0	SLC2A9	VAR_045650	G	216	R	Benign	PF00083	Humsavar
Q9NRM0	SLC2A9	VAR_065774	R	171	C	Disease	PF00083	Humsavar
Q9NRM0	SLC2A9	VAR_045653	R	300	H	Benign	PF00083	Humsavar
Q9NRM0	SLC2A9	VAR_065775	R	198	C	Disease	PF00083	Humsavar
Q9NRM0	SLC2A9	VAR_045652	D	281	H	Benign	PF00083	Humsavar
Q9NRM0	SLC2A9	VAR_065776	R	380	W	Disease	PF00083	Humsavar
Q9NRM0	SLC2A9	VAR_065772	L	75	R	Disease	PF00083	Humsavar
Q9NRM0	SLC2A9	VAR_045651	T	275	M	Benign	PF00083	Humsavar
Q9NRM0	SLC2A9	VAR_012158	V	282	I	Benign	PF00083	Humsavar
Q9NRM0	SLC2A9	VAR_075343	V	169	M	Benign	PF00083	Humsavar
Q9NRG9	AAAS	VAR_012806	S	263	P	Disease	PF00400	Humsavar
Q9NRD8	DUOX2	VAR_025324	P	138	L	Benign	PF03098	Humsavar
Q9NRD8	DUOX2	VAR_064619	G	1518	S	Disease	PF08030	Humsavar
Q9NRD8	DUOX2	VAR_025325	R	376	W	Disease	PF03098	Humsavar
Q9NRD8	DUOX2	VAR_025323	Q	36	H	Disease	PF03098	Humsavar
Q9NRA2	SLC17A5	VAR_018686	H	183	R	Disease	PF07690	Humsavar
Q9NRA2	SLC17A5	VAR_018688	P	334	R	Disease	PF07690	Humsavar
Q9NRA2	SLC17A5	VAR_018689	G	371	V	Disease	PF07690	Humsavar
Q9NRA2	SLC17A5	VAR_018685	K	136	E	Disease	PF07690	Humsavar
Q9NRA2	SLC17A5	VAR_034746	V	296	I	Benign	PF07690	Humsavar
Q9NR82	KCNQ5	VAR_079219	V	145	G	Disease	PF00520	Humsavar
Q9NR82	KCNQ5	VAR_079220	L	341	I	Disease	PF00520	Humsavar
Q9NR63	CYP26B1	VAR_038727	A	420	G	Benign	PF00067	Humsavar
Q9NR63	CYP26B1	VAR_038728	R	473	C	Benign	PF00067	Humsavar
Q9NR63	CYP26B1	VAR_067923	S	146	P	Disease	PF00067	Humsavar
Q9NR63	CYP26B1	VAR_024383	L	264	S	Benign	PF00067	Humsavar
Q9NR63	CYP26B1	VAR_038723	A	185	V	Benign	PF00067	Humsavar
Q9NR63	CYP26B1	VAR_038722	V	181	M	Benign	PF00067	Humsavar
Q9NR63	CYP26B1	VAR_038729	V	479	I	Benign	PF00067	Humsavar
Q9NR63	CYP26B1	VAR_075982	H	64	R	Benign	PF00067	Humsavar
Q9NR63	CYP26B1	VAR_038726	E	380	K	Benign	PF00067	Humsavar
Q9NR63	CYP26B1	VAR_067924	R	363	L	Disease	PF00067	Humsavar
Q9NR63	CYP26B1	VAR_038725	D	227	N	Benign	PF00067	Humsavar
Q9NR63	CYP26B1	VAR_038724	R	191	H	Benign	PF00067	Humsavar
Q9NR61	DLL4	VAR_075864	C	455	W	Disease	PF00008	Humsavar
Q9NR61	DLL4	VAR_075862	C	390	R	Disease	PF00008	Humsavar
Q9NR61	DLL4	VAR_075863	C	390	Y	Disease	PF00008	Humsavar
Q9NR61	DLL4	VAR_075859	R	186	C	Disease	PF01414	Humsavar
Q9NR61	DLL4	VAR_075860	F	195	L	Disease	PF01414	Humsavar
Q9NR50	EIF2B3	VAR_015410	R	225	Q	Disease	PF12804	Humsavar
Q9NR50	EIF2B3	VAR_068470	L	27	Q	Disease	PF12804	Humsavar
Q9NR50	EIF2B3	VAR_068471	G	47	E	Disease	PF12804	Humsavar
Q9NR50	EIF2B3	VAR_015409	A	87	V	Disease	PF12804	Humsavar
Q9NR48	ASH1L	VAR_080562	A	2791	P	Disease	PF01426	Humsavar
Q9NR45	NANS	VAR_013308	E	68	D	Benign	PF03102	Humsavar
Q9NR45	NANS	VAR_076572	G	133	V	Disease	PF03102	Humsavar
Q9NR45	NANS	VAR_076576	R	237	C	Disease	PF03102	Humsavar
Q9NR45	NANS	VAR_076575	P	189	L	Disease	PF03102	Humsavar
Q9NR45	NANS	VAR_076574	Y	188	H	Disease	PF03102	Humsavar
Q9NR45	NANS	VAR_076573	R	151	H	Disease	PF03102	Humsavar
Q9NR28	DIABLO	VAR_066487	S	126	L	Disease	PF09057	Humsavar
Q9NR23	GDF3	VAR_065150	L	305	P	Disease	PF00019	Humsavar
Q9NR23	GDF3	VAR_065149	R	274	W	Disease	PF00019	Humsavar
Q9NR23	GDF3	VAR_020064	V	328	L	Benign	PF00019	Humsavar
Q9NR23	GDF3	VAR_065148	R	266	C	Disease	PF00019	Humsavar
Q9NQZ6	ZC4H2	VAR_079398	L	66	H	Disease	PF10146	Humsavar
Q9NQZ6	ZC4H2	VAR_069623	P	201	S	Disease	PF10146	Humsavar
Q9NQZ6	ZC4H2	VAR_069624	R	213	W	Disease	PF10146	Humsavar
Q9NQZ6	ZC4H2	VAR_069622	R	198	Q	Disease	PF10146	Humsavar
Q9NQZ6	ZC4H2	VAR_069621	V	63	L	Disease	PF10146	Humsavar
Q9NQZ6	ZC4H2	VAR_079397	R	18	K	Disease	PF10146	Humsavar
Q9NQX3	GPHN	VAR_070275	D	580	A	Disease	PF00994	Humsavar
Q9NQX3	GPHN	VAR_075626	G	375	D	Disease	PF03453	Humsavar
Q9NQX0	PRDM6	VAR_077016	R	549	Q	Disease	PF00096	Humsavar
Q9NQW8	CNGB3	VAR_047620	L	595	F	Disease	PF00027	Humsavar
Q9NQW8	CNGB3	VAR_047619	G	558	C	Disease	PF00027	Humsavar
Q9NQW6	ANLN	VAR_025662	R	185	K	Benign	PF16018	Humsavar
Q9NQW6	ANLN	VAR_072418	R	431	C	Disease	PF16018	Humsavar
Q9NQT5	EXOSC3	VAR_054098	Y	225	H	Benign	PF15985	Humsavar
Q9NQT5	EXOSC3	VAR_068508	W	238	R	Disease	PF15985	Humsavar
Q9NQM4	DNAAF6	VAR_083178	D	133	Y	Disease	PF18201	Humsavar
Q9NQH7	XPNPEP3	VAR_063820	G	453	C	Disease	PF00557	Humsavar
Q9NQH7	XPNPEP3	VAR_051573	I	450	L	Benign	PF00557	Humsavar
Q9NQC7	CYLD	VAR_045967	E	747	G	Disease	PF00443	Humsavar
Q9NQ89	C12orf4	VAR_081778	L	328	P	Disease	PF10154	Humsavar
Q9NQ48	LZTFL1	VAR_038879	Q	251	R	Benign	PF15294	Humsavar
Q9NQ48	LZTFL1	VAR_038878	D	246	N	Benign	PF15294	Humsavar
Q9NQ48	LZTFL1	VAR_038877	K	152	E	Benign	PF15294	Humsavar
Q9NQ48	LZTFL1	VAR_070104	L	87	P	Disease	PF15294	Humsavar
Q9NQ11	ATP13A2	VAR_058458	A	746	T	Disease	PF00702	Humsavar
Q9NQ11	ATP13A2	VAR_058459	R	762	W	Benign	PF00702	Humsavar
Q9NQ11	ATP13A2	VAR_078055	T	517	I	Disease	PF00702	Humsavar
Q9NQ11	ATP13A2	VAR_058457	V	578	G	Benign	PF00702	Humsavar
Q9NQ11	ATP13A2	VAR_058454	P	389	L	Benign	PF00122	Humsavar
Q9NQ11	ATP13A2	VAR_058453	R	294	Q	Benign	PF00122	Humsavar
Q9NQ11	ATP13A2	VAR_058460	V	776	I	Benign	PF00702	Humsavar
Q9NQ11	ATP13A2	VAR_058456	G	533	R	Disease	PF00702	Humsavar
Q9NPJ1	MKKS	VAR_009869	G	532	V	Benign	PF00118	Humsavar
Q9NPJ1	MKKS	VAR_038903	D	492	N	Disease	PF00118	Humsavar
Q9NPJ1	MKKS	VAR_038900	T	237	P	Disease	PF00118	Humsavar
Q9NPJ1	MKKS	VAR_066262	G	41	R	Disease	PF00118	Humsavar
Q9NPJ1	MKKS	VAR_066265	A	488	T	Benign	PF00118	Humsavar
Q9NPJ1	MKKS	VAR_009883	T	57	A	Disease	PF00118	Humsavar
Q9NPJ1	MKKS	VAR_009868	R	517	C	Benign	PF00118	Humsavar
Q9NPJ1	MKKS	VAR_017038	S	511	A	Disease	PF00118	Humsavar
Q9NPJ1	MKKS	VAR_038901	T	325	P	Benign	PF00118	Humsavar
Q9NPJ1	MKKS	VAR_038898	A	181	P	Disease	PF00118	Humsavar
Q9NPJ1	MKKS	VAR_017040	R	155	L	Disease	PF00118	Humsavar
Q9NPJ1	MKKS	VAR_038902	S	460	P	Disease	PF00118	Humsavar
Q9NPJ1	MKKS	VAR_017039	R	518	H	Disease	PF00118	Humsavar
Q9NPJ1	MKKS	VAR_009865	G	49	V	Benign	PF00118	Humsavar
Q9NPJ1	MKKS	VAR_066264	P	299	L	Disease	PF00118	Humsavar
Q9NPJ1	MKKS	VAR_077208	H	395	R	Disease	PF00118	Humsavar
Q9NPJ1	MKKS	VAR_066263	C	99	R	Disease	PF00118	Humsavar
Q9NPJ1	MKKS	VAR_009884	L	277	P	Disease	PF00118	Humsavar
Q9NPJ1	MKKS	VAR_017037	D	286	A	Disease	PF00118	Humsavar
Q9NPJ1	MKKS	VAR_009866	H	84	Y	Disease	PF00118	Humsavar
Q9NPJ1	MKKS	VAR_017036	S	236	P	Disease	PF00118	Humsavar
Q9NPJ1	MKKS	VAR_038899	T	237	A	Disease	PF00118	Humsavar
Q9NPJ1	MKKS	VAR_009864	Y	37	C	Disease	PF00118	Humsavar
Q9NPJ1	MKKS	VAR_013161	C	499	S	Disease	PF00118	Humsavar
Q9NPJ1	MKKS	VAR_017041	I	339	V	Benign	PF00118	Humsavar
Q9NPJ1	MKKS	VAR_009882	G	52	D	Disease	PF00118	Humsavar
Q9NPJ1	MKKS	VAR_017042	G	345	E	Disease	PF00118	Humsavar
Q9NPJ1	MKKS	VAR_017035	I	32	M	Disease	PF00118	Humsavar
Q9NPI0	TMEM138	VAR_067062	Y	130	C	Disease	PF14935	Humsavar
Q9NPI0	TMEM138	VAR_067061	A	127	V	Disease	PF14935	Humsavar
Q9NPI0	TMEM138	VAR_067059	H	96	R	Disease	PF14935	Humsavar
Q9NPI0	TMEM138	VAR_067060	A	126	T	Disease	PF14935	Humsavar
Q9NPF4	OSGEP	VAR_080366	R	280	C	Disease	PF00814	Humsavar
Q9NPF4	OSGEP	VAR_080359	V	107	M	Disease	PF00814	Humsavar
Q9NPF4	OSGEP	VAR_080360	C	110	R	Disease	PF00814	Humsavar
Q9NPF4	OSGEP	VAR_080358	K	78	E	Disease	PF00814	Humsavar
Q9NPF4	OSGEP	VAR_080363	G	177	A	Disease	PF00814	Humsavar
Q9NPF4	OSGEP	VAR_080362	I	139	T	Disease	PF00814	Humsavar
Q9NPF4	OSGEP	VAR_080367	R	280	H	Disease	PF00814	Humsavar
Q9NPF4	OSGEP	VAR_080365	R	247	Q	Disease	PF00814	Humsavar
Q9NPF4	OSGEP	VAR_080364	K	198	R	Disease	PF00814	Humsavar
Q9NPF4	OSGEP	VAR_080368	R	280	L	Disease	PF00814	Humsavar
Q9NPF4	OSGEP	VAR_080361	I	111	T	Disease	PF00814	Humsavar
Q9NPE3	NOP10	VAR_043725	R	34	W	Disease	PF04135	Humsavar
Q9NPC6	MYOZ2	VAR_065470	I	246	M	Disease	PF05556	Humsavar
Q9NPC6	MYOZ2	VAR_065469	S	48	P	Disease	PF05556	Humsavar
Q9NPC2	KCNK9	VAR_054373	G	236	R	Disease	PF07885	Humsavar
Q9NP85	NPHS2	VAR_071235	V	260	E	Disease	PF01145	Humsavar
Q9NP85	NPHS2	VAR_071236	E	264	Q	Benign	PF01145	Humsavar
Q9NP85	NPHS2	VAR_071240	E	296	K	Disease	PF01145	Humsavar
Q9NP85	NPHS2	VAR_071229	T	221	I	Disease	PF01145	Humsavar
Q9NP85	NPHS2	VAR_010234	D	160	G	Disease	PF01145	Humsavar
Q9NP85	NPHS2	VAR_072150	A	213	T	Disease	PF01145	Humsavar
Q9NP85	NPHS2	VAR_071221	R	168	C	Disease	PF01145	Humsavar
Q9NP85	NPHS2	VAR_010233	R	138	Q	Disease	PF01145	Humsavar
Q9NP85	NPHS2	VAR_079809	A	297	V	Benign	PF01145	Humsavar
Q9NP85	NPHS2	VAR_072146	L	139	R	Disease	PF01145	Humsavar
Q9NP85	NPHS2	VAR_072153	R	229	L	Disease	PF01145	Humsavar
Q9NP85	NPHS2	VAR_072149	S	211	A	Disease	PF01145	Humsavar
Q9NP85	NPHS2	VAR_071223	R	168	S	Disease	PF01145	Humsavar
Q9NP85	NPHS2	VAR_072151	V	218	G	Disease	PF01145	Humsavar
Q9NP85	NPHS2	VAR_071233	R	238	S	Disease	PF01145	Humsavar
Q9NP85	NPHS2	VAR_072155	V	268	L	Disease	PF01145	Humsavar
Q9NP85	NPHS2	VAR_072145	K	126	N	Disease	PF01145	Humsavar
Q9NP85	NPHS2	VAR_071225	P	175	V	Disease	PF01145	Humsavar
Q9NP85	NPHS2	VAR_071238	E	281	K	Disease	PF01145	Humsavar
Q9NP85	NPHS2	VAR_010236	R	291	W	Disease	PF01145	Humsavar
Q9NP85	NPHS2	VAR_072148	I	192	V	Disease	PF01145	Humsavar
Q9NP85	NPHS2	VAR_071222	R	168	H	Disease	PF01145	Humsavar
Q9NP85	NPHS2	VAR_072147	L	142	P	Disease	PF01145	Humsavar
Q9NP85	NPHS2	VAR_071237	E	281	A	Disease	PF01145	Humsavar
Q9NP85	NPHS2	VAR_072152	H	228	D	Disease	PF01145	Humsavar
Q9NP85	NPHS2	VAR_072154	D	267	N	Disease	PF01145	Humsavar
Q9NP85	NPHS2	VAR_071228	A	208	T	Disease	PF01145	Humsavar
Q9NP85	NPHS2	VAR_071226	D	183	Y	Disease	PF01145	Humsavar
Q9NP85	NPHS2	VAR_071232	E	237	Q	Benign	PF01145	Humsavar
Q9NP85	NPHS2	VAR_010235	V	180	M	Disease	PF01145	Humsavar
Q9NP85	NPHS2	VAR_071239	V	290	M	Disease	PF01145	Humsavar
Q9NP85	NPHS2	VAR_071234	A	242	V	Benign	PF01145	Humsavar
Q9NP85	NPHS2	VAR_071230	R	229	Q	Disease	PF01145	Humsavar
Q9NP85	NPHS2	VAR_072156	H	276	L	Disease	PF01145	Humsavar
Q9NP81	SARS2	VAR_065820	D	390	G	Disease	PF00587	Humsavar
Q9NP73	ALG13	VAR_069412	N	107	S	Disease	PF04101	Humsavar
Q9NP73	ALG13	VAR_069218	K	94	E	Disease	PF04101	Humsavar
Q9NP72	RAB18	VAR_051713	N	113	S	Benign	PF00071	Humsavar
Q9NP72	RAB18	VAR_066495	L	24	Q	Disease	PF00071	Humsavar
Q9NP59	SLC40A1	VAR_020296	M	432	V	Benign	PF06963	Humsavar
Q9NP59	SLC40A1	VAR_030060	N	144	D	Disease	PF06963	Humsavar
Q9NP59	SLC40A1	VAR_022599	G	323	V	Disease	PF06963	Humsavar
Q9NP59	SLC40A1	VAR_030057	Y	64	N	Disease	PF06963	Humsavar
Q9NP59	SLC40A1	VAR_030067	G	490	D	Benign	PF06963	Humsavar
Q9NP59	SLC40A1	VAR_030061	N	144	T	Disease	PF06963	Humsavar
Q9NP59	SLC40A1	VAR_022595	N	144	H	Disease	PF06963	Humsavar
Q9NP59	SLC40A1	VAR_022596	D	157	G	Disease	PF06963	Humsavar
Q9NP59	SLC40A1	VAR_030058	G	80	S	Benign	PF06963	Humsavar
Q9NP59	SLC40A1	VAR_030063	D	181	V	Disease	PF06963	Humsavar
Q9NP59	SLC40A1	VAR_022594	A	77	D	Disease	PF06963	Humsavar
Q9NP59	SLC40A1	VAR_030062	N	174	I	Benign	PF06963	Humsavar
Q9NP59	SLC40A1	VAR_022598	Q	182	H	Disease	PF06963	Humsavar
Q9NP59	SLC40A1	VAR_029299	P	443	L	Benign	PF06963	Humsavar
Q9NP59	SLC40A1	VAR_030065	D	270	V	Disease	PF06963	Humsavar
Q9NP59	SLC40A1	VAR_020295	Q	248	H	Benign	PF06963	Humsavar
Q9NP59	SLC40A1	VAR_030059	G	80	V	Disease	PF06963	Humsavar
Q9NP59	SLC40A1	VAR_030064	G	267	D	Disease	PF06963	Humsavar
Q9NP58	ABCB6	VAR_047552	L	293	V	Benign	PF00664	Humsavar
Q9NP58	ABCB6	VAR_060986	R	343	Q	Benign	PF00664	Humsavar
Q9NP58	ABCB6	VAR_076206	R	723	Q	Disease	PF00005	Humsavar
Q9NP58	ABCB6	VAR_073973	S	322	R	Disease	PF00664	Humsavar
Q9NP58	ABCB6	VAR_073974	Y	424	H	Disease	PF00664	Humsavar
Q9NP58	ABCB6	VAR_071133	R	375	Q	Disease	PF00664	Humsavar
Q9NP58	ABCB6	VAR_070603	L	356	P	Disease	PF00664	Humsavar
Q9NP58	ABCB6	VAR_029749	R	648	Q	Benign	PF00005	Humsavar
Q9NP58	ABCB6	VAR_070602	S	170	G	Disease	PF16185	Humsavar
Q9NP58	ABCB6	VAR_071135	A	453	V	Disease	PF00664	Humsavar
Q9NP58	ABCB6	VAR_071134	R	375	W	Disease	PF00664	Humsavar
Q9HD40	SEPSECS	VAR_074163	T	325	S	Disease	PF05889	Humsavar
Q9HD40	SEPSECS	VAR_065586	Y	334	C	Disease	PF05889	Humsavar
Q9HD40	SEPSECS	VAR_065585	A	239	T	Disease	PF05889	Humsavar
Q9HCN6	GP6	VAR_066590	R	58	C	Disease	PF13895	Humsavar
Q9HCN6	GP6	VAR_066591	S	175	N	Disease	PF13895	Humsavar
Q9HCJ1	ANKH	VAR_022606	P	5	L	Disease	PF07260	Humsavar
Q9HCJ1	ANKH	VAR_022607	P	5	T	Disease	PF07260	Humsavar
Q9HCJ1	ANKH	VAR_012193	C	331	R	Disease	PF07260	Humsavar
Q9HCJ1	ANKH	VAR_017556	M	48	T	Disease	PF07260	Humsavar
Q9HCJ1	ANKH	VAR_012192	W	292	R	Disease	PF07260	Humsavar
Q9HCG7	GBA2	VAR_081410	D	594	H	Disease	PF04685	Humsavar
Q9HCG7	GBA2	VAR_069635	R	873	H	Disease	PF04685	Humsavar
Q9HCG7	GBA2	VAR_069634	R	630	W	Disease	PF04685	Humsavar
Q9HCC0	MCCC2	VAR_077301	Q	393	P	Disease	PF01039	Humsavar
Q9HCC0	MCCC2	VAR_077293	T	139	I	Disease	PF01039	Humsavar
Q9HCC0	MCCC2	VAR_072530	N	403	T	Disease	PF01039	Humsavar
Q9HCC0	MCCC2	VAR_072534	Q	477	R	Disease	PF01039	Humsavar
Q9HCC0	MCCC2	VAR_077296	C	216	W	Disease	PF01039	Humsavar
Q9HCC0	MCCC2	VAR_072533	G	475	R	Disease	PF01039	Humsavar
Q9HCC0	MCCC2	VAR_072512	K	152	T	Disease	PF01039	Humsavar
Q9HCC0	MCCC2	VAR_077303	G	410	R	Disease	PF01039	Humsavar
Q9HCC0	MCCC2	VAR_012792	E	99	Q	Disease	PF01039	Humsavar
Q9HCC0	MCCC2	VAR_012801	I	437	V	Disease	PF01039	Humsavar
Q9HCC0	MCCC2	VAR_072537	S	523	G	Disease	PF01039	Humsavar
Q9HCC0	MCCC2	VAR_072523	H	266	L	Disease	PF01039	Humsavar
Q9HCC0	MCCC2	VAR_077298	Y	318	C	Disease	PF01039	Humsavar
Q9HCC0	MCCC2	VAR_072527	G	352	R	Disease	PF01039	Humsavar
Q9HCC0	MCCC2	VAR_077297	N	230	D	Disease	PF01039	Humsavar
Q9HCC0	MCCC2	VAR_012799	P	310	R	Disease	PF01039	Humsavar
Q9HCC0	MCCC2	VAR_072529	V	375	F	Disease	PF01039	Humsavar
Q9HCC0	MCCC2	VAR_038630	A	478	G	Benign	PF01039	Humsavar
Q9HCC0	MCCC2	VAR_072519	A	218	V	Disease	PF01039	Humsavar
Q9HCC0	MCCC2	VAR_012797	A	218	T	Disease	PF01039	Humsavar
Q9HCC0	MCCC2	VAR_077302	G	410	D	Disease	PF01039	Humsavar
Q9HCC0	MCCC2	VAR_072521	P	224	L	Disease	PF01039	Humsavar
Q9HCC0	MCCC2	VAR_012793	R	155	Q	Disease	PF01039	Humsavar
Q9HCC0	MCCC2	VAR_072510	C	131	F	Disease	PF01039	Humsavar
Q9HCC0	MCCC2	VAR_012796	R	193	C	Disease	PF01039	Humsavar
Q9HCC0	MCCC2	VAR_077299	G	319	R	Disease	PF01039	Humsavar
Q9HCC0	MCCC2	VAR_072520	G	220	E	Disease	PF01039	Humsavar
Q9HCC0	MCCC2	VAR_012798	R	268	T	Disease	PF01039	Humsavar
Q9HCC0	MCCC2	VAR_077295	G	214	A	Disease	PF01039	Humsavar
Q9HCC0	MCCC2	VAR_072536	Y	520	S	Disease	PF01039	Humsavar
Q9HCC0	MCCC2	VAR_072535	G	517	R	Disease	PF01039	Humsavar
Q9HCC0	MCCC2	VAR_072514	Y	169	D	Disease	PF01039	Humsavar
Q9HCC0	MCCC2	VAR_072515	H	190	R	Disease	PF01039	Humsavar
Q9HCC0	MCCC2	VAR_072517	R	193	H	Disease	PF01039	Humsavar
Q9HCC0	MCCC2	VAR_072525	H	282	R	Disease	PF01039	Humsavar
Q9HCC0	MCCC2	VAR_067200	P	459	S	Disease	PF01039	Humsavar
Q9HCC0	MCCC2	VAR_012794	C	167	R	Disease	PF01039	Humsavar
Q9HCC0	MCCC2	VAR_077305	F	461	V	Disease	PF01039	Humsavar
Q9HCC0	MCCC2	VAR_072531	V	434	L	Disease	PF01039	Humsavar
Q9HCC0	MCCC2	VAR_072511	Y	146	N	Disease	PF01039	Humsavar
Q9HCC0	MCCC2	VAR_072508	S	101	F	Disease	PF01039	Humsavar
Q9HCC0	MCCC2	VAR_012795	S	173	L	Disease	PF01039	Humsavar
Q9HCC0	MCCC2	VAR_072538	K	555	E	Disease	PF01039	Humsavar
Q9HCC0	MCCC2	VAR_072532	A	456	V	Disease	PF01039	Humsavar
Q9HCC0	MCCC2	VAR_072528	L	355	F	Disease	PF01039	Humsavar
Q9HCC0	MCCC2	VAR_077306	A	524	T	Disease	PF01039	Humsavar
Q9HCC0	MCCC2	VAR_072522	G	237	D	Disease	PF01039	Humsavar
Q9HCC0	MCCC2	VAR_012800	V	339	M	Disease	PF01039	Humsavar
Q9HCC0	MCCC2	VAR_072516	H	190	Y	Disease	PF01039	Humsavar
Q9HCC0	MCCC2	VAR_067199	D	280	Y	Disease	PF01039	Humsavar
Q9HCC0	MCCC2	VAR_072513	R	155	W	Disease	PF01039	Humsavar
Q9HCC0	MCCC2	VAR_072526	D	340	V	Disease	PF01039	Humsavar
Q9HC78	ZBTB20	VAR_072583	K	590	Q	Disease	PF00096	Humsavar
Q9HC78	ZBTB20	VAR_072584	H	596	R	Disease	PF00096	Humsavar
Q9HC78	ZBTB20	VAR_072586	L	621	F	Disease	PF00096	Humsavar
Q9HC77	CENPJ	VAR_032433	E	1235	V	Disease	PF07202	Humsavar
Q9HC29	NOD2	VAR_036871	L	81	V	Benign	PF00619	Humsavar
Q9HC29	NOD2	VAR_073233	P	463	A	Benign	PF05729	Humsavar
Q9HC29	NOD2	VAR_073232	R	391	C	Benign	PF05729	Humsavar
Q9HC29	NOD2	VAR_012677	R	334	W	Disease	PF05729	Humsavar
Q9HC29	NOD2	VAR_012702	A	918	D	Benign	PF13516	Humsavar
Q9HC29	NOD2	VAR_012689	R	702	W	Disease	PF17776	Humsavar
Q9HC29	NOD2	VAR_073241	T	605	P	Disease	PF17776	Humsavar
Q9HC29	NOD2	VAR_012676	R	334	Q	Disease	PF05729	Humsavar
Q9HC29	NOD2	VAR_073242	N	670	K	Disease	PF17776	Humsavar
Q9HC29	NOD2	VAR_012701	G	908	R	Disease	PF13516	Humsavar
Q9HC29	NOD2	VAR_023822	D	382	E	Disease	PF05729	Humsavar
Q9HC29	NOD2	VAR_023823	E	383	K	Disease	PF05729	Humsavar
Q9HC29	NOD2	VAR_065228	T	605	N	Disease	PF17776	Humsavar
Q9HC23	PROK2	VAR_072178	I	50	M	Disease	PF06607	Humsavar
Q9HC23	PROK2	VAR_030955	G	32	R	Disease	PF06607	Humsavar
Q9HC23	PROK2	VAR_069970	A	24	P	Disease	PF06607	Humsavar
Q9HC23	PROK2	VAR_072177	C	34	Y	Disease	PF06607	Humsavar
Q9HC23	PROK2	VAR_030956	R	73	C	Disease	PF06607	Humsavar
Q9HC23	PROK2	VAR_072991	C	46	Y	Disease	PF06607	Humsavar
Q9HC21	SLC25A19	VAR_065125	G	125	S	Disease	PF00153	Humsavar
Q9HC21	SLC25A19	VAR_014103	G	177	A	Disease	PF00153	Humsavar
Q9HC10	OTOF	VAR_032229	I	515	T	Disease	PF00168	Humsavar
Q9HC10	OTOF	VAR_032241	R	1939	Q	Disease	PF16165	Humsavar
Q9HC10	OTOF	VAR_032239	P	1825	A	Disease	PF00168	Humsavar
Q9HC10	OTOF	VAR_032226	A	53	V	Benign	PF00168	Humsavar
Q9HC10	OTOF	VAR_046003	Q	255	H	Disease	PF00168	Humsavar
Q9HC10	OTOF	VAR_032227	R	82	C	Benign	PF00168	Humsavar
Q9HC10	OTOF	VAR_046008	F	1795	C	Disease	PF00168	Humsavar
Q9HC10	OTOF	VAR_032242	P	1987	R	Disease	PF16165	Humsavar
Q9HC10	OTOF	VAR_032228	P	490	Q	Disease	PF00168	Humsavar
Q9HC10	OTOF	VAR_032234	L	1011	P	Disease	PF00168	Humsavar
Q9HC10	OTOF	VAR_046004	A	964	E	Disease	PF00168	Humsavar
Q9HC07	TMEM165	VAR_068447	R	126	H	Disease	PF01169	Humsavar
Q9HC07	TMEM165	VAR_068446	R	126	C	Disease	PF01169	Humsavar
Q9HC07	TMEM165	VAR_068448	G	304	R	Disease	PF01169	Humsavar
Q9HBG4	ATP6V0A4	VAR_017255	P	524	L	Disease	PF01496	Humsavar
Q9HBG4	ATP6V0A4	VAR_017256	M	580	T	Disease	PF01496	Humsavar
Q9HBG4	ATP6V0A4	VAR_020995	R	449	H	Disease	PF01496	Humsavar
Q9HBG4	ATP6V0A4	VAR_020993	G	175	D	Disease	PF01496	Humsavar
Q9HBG4	ATP6V0A4	VAR_017257	G	820	R	Disease	PF01496	Humsavar
Q9HBG4	ATP6V0A4	VAR_020996	R	807	Q	Disease	PF01496	Humsavar
Q9HBG4	ATP6V0A4	VAR_066613	H	604	Q	Benign	PF01496	Humsavar
Q9HBG4	ATP6V0A4	VAR_066612	F	554	L	Benign	PF01496	Humsavar
Q9HBE4	IL21	VAR_071292	L	56	P	Disease	PF02372	Humsavar
Q9HBA0	TRPV4	VAR_064526	F	592	L	Disease	PF00520	Humsavar
Q9HBA0	TRPV4	VAR_054806	V	620	I	Disease	PF00520	Humsavar
Q9HBA0	TRPV4	VAR_064530	I	604	M	Disease	PF00520	Humsavar
Q9HBA0	TRPV4	VAR_064527	L	596	P	Disease	PF00520	Humsavar
Q9HBA0	TRPV4	VAR_064532	L	618	P	Disease	PF00520	Humsavar
Q9HBA0	TRPV4	VAR_064528	G	600	W	Disease	PF00520	Humsavar
Q9HBA0	TRPV4	VAR_064529	Y	602	C	Benign	PF00520	Humsavar
Q9HBA0	TRPV4	VAR_064534	L	709	M	Disease	PF00520	Humsavar
Q9HBA0	TRPV4	VAR_062333	R	594	H	Disease	PF00520	Humsavar
Q9HBA0	TRPV4	VAR_064531	F	617	L	Disease	PF00520	Humsavar
Q9HBA0	TRPV4	VAR_054805	R	616	Q	Disease	PF00520	Humsavar
Q9HBA0	TRPV4	VAR_064533	M	625	I	Disease	PF00520	Humsavar
Q9HBA0	TRPV4	VAR_067993	S	542	Y	Disease	PF00520	Humsavar
Q9HBA0	TRPV4	VAR_062334	A	716	S	Disease	PF00520	Humsavar
Q9HAY6	BCO1	VAR_048407	A	379	V	Benign	PF03055	Humsavar
Q9HAY6	BCO1	VAR_058112	T	170	M	Disease	PF03055	Humsavar
Q9HAY6	BCO1	VAR_048406	R	267	S	Benign	PF03055	Humsavar
Q9HAV0	GNB4	VAR_069909	K	89	E	Disease	PF00400	Humsavar
Q9HAV0	GNB4	VAR_069908	G	53	D	Disease	PF00400	Humsavar
Q9HAT2	SIAE	VAR_064445	G	212	R	Disease	PF03629	Humsavar
Q9HAT2	SIAE	VAR_064449	T	312	M	Benign	PF03629	Humsavar
Q9HAT2	SIAE	VAR_064447	C	266	G	Disease	PF03629	Humsavar
Q9HAT2	SIAE	VAR_064443	Q	161	K	Benign	PF03629	Humsavar
Q9HAT2	SIAE	VAR_064450	R	314	H	Benign	PF03629	Humsavar
Q9HAT2	SIAE	VAR_064451	Y	349	C	Disease	PF03629	Humsavar
Q9HAT2	SIAE	VAR_064448	Q	309	P	Disease	PF03629	Humsavar
Q9HAT2	SIAE	VAR_064444	C	196	F	Disease	PF03629	Humsavar
Q9HAT2	SIAE	VAR_064446	R	230	W	Disease	PF03629	Humsavar
Q9HAN9	NMNAT1	VAR_068874	Y	181	C	Disease	PF01467	Humsavar
Q9HAN9	NMNAT1	VAR_068859	D	33	G	Disease	PF01467	Humsavar
Q9HAN9	NMNAT1	VAR_068872	D	173	G	Disease	PF01467	Humsavar
Q9HAN9	NMNAT1	VAR_068863	V	67	F	Disease	PF01467	Humsavar
Q9HAN9	NMNAT1	VAR_068860	M	35	T	Disease	PF01467	Humsavar
Q9HAN9	NMNAT1	VAR_068867	A	147	P	Disease	PF01467	Humsavar
Q9HAN9	NMNAT1	VAR_068864	M	69	V	Disease	PF01467	Humsavar
Q9HAN9	NMNAT1	VAR_068870	L	153	V	Disease	PF01467	Humsavar
Q9HAN9	NMNAT1	VAR_068865	L	72	H	Disease	PF01467	Humsavar
Q9HAN9	NMNAT1	VAR_068876	R	207	W	Disease	PF01467	Humsavar
Q9HAN9	NMNAT1	VAR_068877	I	217	N	Disease	PF01467	Humsavar
Q9HAN9	NMNAT1	VAR_068866	V	98	G	Disease	PF01467	Humsavar
Q9HAN9	NMNAT1	VAR_068871	G	156	R	Disease	PF01467	Humsavar
Q9HAN9	NMNAT1	VAR_068875	I	184	M	Disease	PF01467	Humsavar
Q9HAN9	NMNAT1	VAR_068861	A	54	V	Disease	PF01467	Humsavar
Q9HAN9	NMNAT1	VAR_068857	A	13	T	Disease	PF01467	Humsavar
Q9HAN9	NMNAT1	VAR_068873	V	178	M	Disease	PF01467	Humsavar
Q9HAN9	NMNAT1	VAR_068858	I	20	N	Disease	PF01467	Humsavar
Q9HAN9	NMNAT1	VAR_068862	R	66	W	Disease	PF01467	Humsavar
Q9HAN9	NMNAT1	VAR_068869	L	153	P	Disease	PF01467	Humsavar
Q9HAN9	NMNAT1	VAR_068868	V	151	F	Disease	PF01467	Humsavar
Q9HAC7	SUGCT	VAR_054852	R	336	W	Disease	PF02515	Humsavar
Q9HAB8	PPCS	VAR_081991	A	180	P	Disease	PF04127	Humsavar
Q9HAB8	PPCS	VAR_081992	E	233	V	Disease	PF04127	Humsavar
Q9HAB3	SLC52A2	VAR_077439	L	312	P	Disease	PF06237	Humsavar
Q9HAB3	SLC52A2	VAR_077440	L	339	P	Disease	PF06237	Humsavar
Q9HAB3	SLC52A2	VAR_077437	A	284	D	Disease	PF06237	Humsavar
Q9HAB3	SLC52A2	VAR_068694	G	306	R	Disease	PF06237	Humsavar
Q9HAB3	SLC52A2	VAR_077438	Y	305	C	Disease	PF06237	Humsavar
Q9HA77	CARS2	VAR_075669	P	251	L	Disease	PF01406	Humsavar
Q9H9S5	FKRP	VAR_022853	D	360	N	Disease	PF04991	Humsavar
Q9H9S5	FKRP	VAR_018292	R	339	H	Disease	PF04991	Humsavar
Q9H9S5	FKRP	VAR_018291	R	339	L	Disease	PF04991	Humsavar
Q9H9S5	FKRP	VAR_065062	P	358	L	Disease	PF04991	Humsavar
Q9H9Q4	NHEJ1	VAR_025705	C	123	R	Disease	PF09302	Humsavar
Q9H9Q4	NHEJ1	VAR_025704	R	57	G	Disease	PF09302	Humsavar
Q9H9Q4	NHEJ1	VAR_038790	A	14	T	Benign	PF09302	Humsavar
Q9H9Q4	NHEJ1	VAR_038791	H	89	R	Benign	PF09302	Humsavar
Q9H9P8	L2HGDH	VAR_025689	P	302	L	Disease	PF01266	Humsavar
Q9H9P8	L2HGDH	VAR_025682	G	55	D	Disease	PF01266	Humsavar
Q9H9P8	L2HGDH	VAR_025685	H	98	R	Disease	PF01266	Humsavar
Q9H9P8	L2HGDH	VAR_025687	E	176	D	Disease	PF01266	Humsavar
Q9H9P8	L2HGDH	VAR_025690	H	434	P	Disease	PF01266	Humsavar
Q9H9P8	L2HGDH	VAR_025684	K	81	E	Disease	PF01266	Humsavar
Q9H9P8	L2HGDH	VAR_025686	H	98	Y	Disease	PF01266	Humsavar
Q9H9P8	L2HGDH	VAR_025688	Y	178	F	Benign	PF01266	Humsavar
Q9H9P8	L2HGDH	VAR_025683	G	57	R	Disease	PF01266	Humsavar
Q9H9D4	ZNF408	VAR_074613	H	455	Y	Disease	PF00096	Humsavar
Q9H9B1	EHMT1	VAR_069183	C	1075	Y	Disease	PF05033	Humsavar
Q9H936	SLC25A22	VAR_022737	P	206	L	Disease	PF00153	Humsavar
Q9H902	REEP1	VAR_067265	P	19	L	Disease	PF03134	Humsavar
Q9H902	REEP1	VAR_067267	W	42	R	Disease	PF03134	Humsavar
Q9H902	REEP1	VAR_072609	P	19	R	Disease	PF03134	Humsavar
Q9H902	REEP1	VAR_067266	S	23	F	Disease	PF03134	Humsavar
Q9H902	REEP1	VAR_027351	A	20	E	Disease	PF03134	Humsavar
Q9H8M5	CNNM2	VAR_073850	L	330	F	Disease	PF01595	Humsavar
Q9H8M5	CNNM2	VAR_065260	T	568	I	Disease	PF00571	Humsavar
Q9H8M5	CNNM2	VAR_073851	E	357	K	Disease	PF01595	Humsavar
Q9H8M5	CNNM2	VAR_073849	S	269	W	Disease	PF01595	Humsavar
Q9H845	ACAD9	VAR_076177	C	271	G	Disease	PF02770	Humsavar
Q9H845	ACAD9	VAR_071902	R	417	C	Disease	PF00441	Humsavar
Q9H845	ACAD9	VAR_071897	R	266	Q	Disease	PF02770	Humsavar
Q9H845	ACAD9	VAR_071895	A	220	V	Disease	PF02770	Humsavar
Q9H845	ACAD9	VAR_076178	V	384	M	Disease	PF00441	Humsavar
Q9H845	ACAD9	VAR_071901	R	414	C	Disease	PF00441	Humsavar
Q9H845	ACAD9	VAR_071893	R	127	K	Disease	PF02771	Humsavar
Q9H7P9	PLEKHG2	VAR_078577	R	204	W	Disease	PF00621	Humsavar
Q9H772	GREM2	VAR_048876	V	131	I	Benign	PF03045	Humsavar
Q9H772	GREM2	VAR_078069	E	136	D	Disease	PF03045	Humsavar
Q9H772	GREM2	VAR_078068	Q	76	E	Disease	PF03045	Humsavar
Q9H6U8	ALG9	VAR_049222	S	255	L	Benign	PF03901	Humsavar
Q9H6U8	ALG9	VAR_023411	V	289	I	Benign	PF03901	Humsavar
Q9H6U8	ALG9	VAR_023410	Y	287	C	Disease	PF03901	Humsavar
Q9H6U8	ALG9	VAR_049221	A	232	P	Benign	PF03901	Humsavar
Q9H6L2	TMEM231	VAR_069044	D	209	N	Disease	PF10149	Humsavar
Q9H6L2	TMEM231	VAR_038543	L	6	V	Benign	PF10149	Humsavar
Q9H6L2	TMEM231	VAR_070456	Q	272	P	Disease	PF10149	Humsavar
Q9H6K4	OPA3	VAR_033103	G	93	S	Disease	PF07047	Humsavar
Q9H6K4	OPA3	VAR_033104	Q	105	E	Disease	PF07047	Humsavar
Q9H6B4	CLMP	VAR_069713	V	124	D	Disease	PF07686	Humsavar
Q9H6B4	CLMP	VAR_049824	R	69	H	Benign	PF07686	Humsavar
Q9H694	BICC1	VAR_066760	E	932	G	Disease	PF00536	Humsavar
Q9H668	STN1	VAR_078499	R	135	T	Disease	PF01336	Humsavar
Q9H668	STN1	VAR_078500	D	157	Y	Disease	PF09170	Humsavar
Q9H668	STN1	VAR_022365	S	248	C	Benign	PF09170	Humsavar
Q9H668	STN1	VAR_022364	T	151	A	Benign	PF01336	Humsavar
Q9H5P4	PDZD7	VAR_080823	M	285	R	Disease	PF00595	Humsavar
Q9H5P4	PDZD7	VAR_080821	G	103	R	Disease	PF00595	Humsavar
Q9H5P4	PDZD7	VAR_080822	G	228	R	Disease	PF00595	Humsavar
Q9H5K3	POMK	VAR_069625	L	137	R	Disease	PF07714	Humsavar
Q9H5K3	POMK	VAR_041373	Y	140	F	Benign	PF07714	Humsavar
Q9H5I5	PIEZO2	VAR_071305	R	2718	P	Disease	PF12166	Humsavar
Q9H5I5	PIEZO2	VAR_071303	R	2686	H	Disease	PF12166	Humsavar
Q9H5I5	PIEZO2	VAR_071306	S	2739	P	Disease	PF12166	Humsavar
Q9H5I5	PIEZO2	VAR_071302	R	2686	C	Disease	PF12166	Humsavar
Q9H5I5	PIEZO2	VAR_071304	R	2718	L	Disease	PF12166	Humsavar
Q9H5I5	PIEZO2	VAR_033925	V	2463	I	Benign	PF12166	Humsavar
Q9H553	ALG2	VAR_049352	V	367	A	Benign	PF00534	Humsavar
Q9H553	ALG2	VAR_073332	V	68	G	Disease	PF13439	Humsavar
Q9H4W6	EBF3	VAR_078036	R	163	L	Disease	PF16422	Humsavar
Q9H4W6	EBF3	VAR_078034	Y	141	C	Disease	PF16422	Humsavar
Q9H4W6	EBF3	VAR_078042	R	209	W	Disease	PF16422	Humsavar
Q9H4W6	EBF3	VAR_078033	N	66	D	Disease	PF16422	Humsavar
Q9H4W6	EBF3	VAR_078040	P	177	L	Disease	PF16422	Humsavar
Q9H4W6	EBF3	VAR_078038	R	163	Q	Disease	PF16422	Humsavar
Q9H4W6	EBF3	VAR_078041	K	193	N	Disease	PF16422	Humsavar
Q9H4W6	EBF3	VAR_078039	G	171	D	Disease	PF16422	Humsavar
Q9H4W6	EBF3	VAR_078037	R	163	P	Disease	PF16422	Humsavar
Q9H4Q4	PRDM12	VAR_074622	H	289	L	Disease	PF00096	Humsavar
Q9H4G0	EPB41L1	VAR_066600	P	854	S	Disease	PF05902	Humsavar
Q9H4F8	SMOC1	VAR_069328	R	286	H	Disease	PF00086	Humsavar
Q9H4F8	SMOC1	VAR_069326	R	278	C	Disease	PF00086	Humsavar
Q9H4F8	SMOC1	VAR_034498	V	82	M	Benign	PF07648	Humsavar
Q9H4F8	SMOC1	VAR_069327	T	283	N	Disease	PF00086	Humsavar
Q9H4B7	TUBB1	VAR_034542	Q	43	H	Benign	PF00091	Humsavar
Q9H4B7	TUBB1	VAR_063411	R	318	W	Disease	PF03953	Humsavar
Q9H4B7	TUBB1	VAR_034543	Q	43	P	Benign	PF00091	Humsavar
Q9H4B7	TUBB1	VAR_052671	T	274	M	Benign	PF03953	Humsavar
Q9H4B7	TUBB1	VAR_052672	R	307	H	Benign	PF03953	Humsavar
Q9H490	PIGU	VAR_083264	N	383	K	Disease	PF06728	Humsavar
Q9H490	PIGU	VAR_083263	I	70	K	Disease	PF06728	Humsavar
Q9H444	CHMP4B	VAR_037580	E	161	K	Disease	PF03357	Humsavar
Q9H444	CHMP4B	VAR_037579	D	129	V	Disease	PF03357	Humsavar
Q9H3S4	TPK1	VAR_067392	N	50	H	Disease	PF04263	Humsavar
Q9H3S4	TPK1	VAR_067391	L	40	P	Disease	PF04263	Humsavar
Q9H3S4	TPK1	VAR_067393	N	219	S	Disease	PF04265	Humsavar
Q9H3S1	SEMA4A	VAR_028322	D	345	H	Disease	PF01403	Humsavar
Q9H3S1	SEMA4A	VAR_028323	F	350	C	Disease	PF01403	Humsavar
Q9H3L0	MMADHC	VAR_043846	Y	249	C	Disease	PF10229	Humsavar
Q9H3L0	MMADHC	VAR_043844	T	182	N	Disease	PF10229	Humsavar
Q9H3L0	MMADHC	VAR_043847	L	259	P	Disease	PF10229	Humsavar
Q9H3H5	DPAGT1	VAR_068814	G	192	S	Disease	PF00953	Humsavar
Q9H3H5	DPAGT1	VAR_068812	L	120	M	Disease	PF00953	Humsavar
Q9H3H5	DPAGT1	VAR_068815	V	264	G	Disease	PF00953	Humsavar
Q9H3H5	DPAGT1	VAR_068811	V	117	I	Disease	PF00953	Humsavar
Q9H3H5	DPAGT1	VAR_017243	Y	170	C	Disease	PF00953	Humsavar
Q9H3H5	DPAGT1	VAR_068810	M	108	I	Disease	PF00953	Humsavar
Q9H3H5	DPAGT1	VAR_068813	G	160	S	Disease	PF00953	Humsavar
Q9H3H1	TRIT1	VAR_020486	F	202	L	Benign	PF01715	Humsavar
Q9H3H1	TRIT1	VAR_080748	R	323	Q	Disease	PF01715	Humsavar
Q9H3D4	TP63	VAR_035127	R	352	G	Disease	PF00870	Humsavar
Q9H3D4	TP63	VAR_020871	R	243	W	Disease	PF00870	Humsavar
Q9H3D4	TP63	VAR_020869	K	233	E	Disease	PF00870	Humsavar
Q9H3D4	TP63	VAR_020870	R	243	Q	Disease	PF00870	Humsavar
Q9H3D4	TP63	VAR_020877	C	345	R	Disease	PF00870	Humsavar
Q9H3D4	TP63	VAR_020879	L	553	F	Disease	PF07647	Humsavar
Q9H3D4	TP63	VAR_032741	R	318	C	Disease	PF00870	Humsavar
Q9H3D4	TP63	VAR_035130	D	603	H	Benign	PF07647	Humsavar
Q9H3D4	TP63	VAR_032738	R	266	Q	Disease	PF00870	Humsavar
Q9H3D4	TP63	VAR_032740	S	311	N	Disease	PF00870	Humsavar
Q9H3D4	TP63	VAR_020876	R	343	Q	Disease	PF00870	Humsavar
Q9H3D4	TP63	VAR_032745	R	343	W	Disease	PF00870	Humsavar
Q9H3D4	TP63	VAR_020878	D	351	G	Disease	PF00870	Humsavar
Q9H3D4	TP63	VAR_032737	K	232	E	Disease	PF00870	Humsavar
Q9H3D4	TP63	VAR_035129	S	580	P	Disease	PF07647	Humsavar
Q9H3D4	TP63	VAR_020881	C	561	G	Disease	PF07647	Humsavar
Q9H3D4	TP63	VAR_020875	R	337	Q	Disease	PF00870	Humsavar
Q9H3D4	TP63	VAR_032743	R	319	H	Disease	PF00870	Humsavar
Q9H3D4	TP63	VAR_032748	D	351	H	Disease	PF00870	Humsavar
Q9H3D4	TP63	VAR_032739	C	308	Y	Disease	PF00870	Humsavar
Q9H3D4	TP63	VAR_032744	R	319	S	Disease	PF00870	Humsavar
Q9H3D4	TP63	VAR_020874	R	319	C	Disease	PF00870	Humsavar
Q9H3D4	TP63	VAR_032746	C	347	S	Disease	PF00870	Humsavar
Q9H3D4	TP63	VAR_020873	R	318	H	Disease	PF00870	Humsavar
Q9H3D4	TP63	VAR_032747	P	348	S	Disease	PF00870	Humsavar
Q9H3D4	TP63	VAR_035128	I	549	T	Disease	PF07647	Humsavar
Q9H3D4	TP63	VAR_032742	R	318	Q	Disease	PF00870	Humsavar
Q9H334	FOXP1	VAR_075247	R	465	G	Disease	PF00250	Humsavar
Q9H334	FOXP1	VAR_075249	W	534	R	Disease	PF00250	Humsavar
Q9H334	FOXP1	VAR_075248	R	514	C	Disease	PF00250	Humsavar
Q9H2X9	SLC12A5	VAR_075078	L	311	H	Disease	PF00324	Humsavar
Q9H2X9	SLC12A5	VAR_075080	G	551	D	Disease	PF00324	Humsavar
Q9H2X9	SLC12A5	VAR_075079	L	426	P	Disease	PF00324	Humsavar
Q9H2X9	SLC12A5	VAR_075082	R	1071	W	Benign	PF03522	Humsavar
Q9H2X9	SLC12A5	VAR_075081	R	975	H	Disease	PF03522	Humsavar
Q9H2X9	SLC12A5	VAR_075083	R	1072	C	Disease	PF03522	Humsavar
Q9H2X9	SLC12A5	VAR_024994	P	1100	L	Benign	PF03522	Humsavar
Q9H2U2	PPA2	VAR_077869	R	127	L	Disease	PF00719	Humsavar
Q9H2U2	PPA2	VAR_077868	M	106	I	Disease	PF00719	Humsavar
Q9H2U2	PPA2	VAR_077871	E	172	K	Disease	PF00719	Humsavar
Q9H2U2	PPA2	VAR_077867	M	94	V	Disease	PF00719	Humsavar
Q9H2U2	PPA2	VAR_077872	P	228	L	Disease	PF00719	Humsavar
Q9H2U2	PPA2	VAR_077870	P	167	L	Disease	PF00719	Humsavar
Q9H2M9	RAB3GAP2	VAR_021589	S	1092	T	Benign	PF14656	Humsavar
Q9H2M9	RAB3GAP2	VAR_021588	T	863	A	Benign	PF14656	Humsavar
Q9H2M9	RAB3GAP2	VAR_029881	G	1052	C	Disease	PF14656	Humsavar
Q9H2F3	HSD3B7	VAR_054776	E	147	K	Disease	PF01073	Humsavar
Q9H2F3	HSD3B7	VAR_031040	T	250	A	Benign	PF01073	Humsavar
Q9H2F3	HSD3B7	VAR_054775	G	19	S	Disease	PF01073	Humsavar
Q9H2D1	SLC25A32	VAR_076364	R	147	H	Disease	PF00153	Humsavar
Q9H2D1	SLC25A32	VAR_050130	R	117	H	Benign	PF00153	Humsavar
Q9H2C2	ARV1	VAR_033525	G	101	E	Benign	PF04161	Humsavar
[truncated: 29,935 more rows]
